# Supplementary material for: Aluminum Stress Response Is Regulated Through a miR156/SPL13 Module in Medicago sativa
Source: Genes (Basel). 2025 Jun 27;16(7):751. doi: 10.3390/genes16070751 (PMC12295421; doi:10.3390/genes16070751)
Supplement: Supplementary file 1 [file genes-16-00751-s001.zip]

Archive with 3 entries (3 files):
- June 25_25_Supplemental Figures and Tables.docx
- June 25_25_Supplemental Figures and Tables.pdf
- Spplementary Sequencing Data.xlsx
