# Supplementary material for: Aluminum Stress Response Is Regulated Through a miR156/SPL13 Module in Medicago sativa
Source: Genes (Basel). 2025 Jun 27;16(7):751. doi: 10.3390/genes16070751 (PMC12295421; doi:10.3390/genes16070751)
Supplement: Supplementary file 1 [file genes-16-00751-s001.zip › Spplementary Sequencing Data.xlsx]

## Sheet: Table S4
Table 4S. miRNA156d-5p Target Interactions in Medicago sativa: Cleavage Sites and Alignment
miRNA_Acc.	Target_Acc.	Expectation	UPE$	miRNA_start	miRNA_end	Target_start	Target_end	miRNA_aligned_fragment	alignment	Target_aligned_fragment	Inhibition	Multiplicity
mtr-miR156d-5p	MS.gene013155	1	-1	1	20	5512	5531	UGACAGAAGAGAGUGAGCAC	:::::: :::::::::::::	GUGCUCUCUCUCUUCUGUCA	Cleavage	1
mtr-miR156d-5p	MS.gene055507	1	-1	1	20	5511	5530	UGACAGAAGAGAGUGAGCAC	:::::: :::::::::::::	GUGCUCUCUCUCUUCUGUCA	Cleavage	1
mtr-miR156d-5p	MS.gene06231	1	-1	1	20	4265	4284	UGACAGAAGAGAGUGAGCAC	:::::: :::::::::::::	GUGCUCUCUCUCUUCUGUCA	Cleavage	1
Explanation of Abbreviations:
miRNA_Acc.: miRNA Accession
Target_Acc.: Target Gene Accession
Expectation: Expectation value (a measure of the reliability of the miRNA-target interaction)
UPE$: Unpaired Energy ($ indicates a negative value)
miRNA_start: Start position of the miRNA binding site on the miRNA sequence
miRNA_end: End position of the miRNA binding site on the miRNA sequence
Target_start: Start position of the miRNA binding site on the target gene sequence
Target_end: End position of the miRNA binding site on the target gene sequence
miRNA_aligned_fragment: Sequence fragment of the miRNA that aligns with the target gene
alignment: Alignment details between miRNA and target gene sequences
Target_aligned_fragment: Sequence fragment of the target gene that aligns with the miRNA
Inhibition: Type of miRNA-mediated inhibition (e.g., cleavage)
Multiplicity: Number of miRNA binding sites on the target gene

## Sheet: Tabel S9
Table S9. All Differentially Expressed Genes (DEGs) in SPL13RNAi and WT Plants Under Both Aluminum Stress and Control Conditions
	GeneID	SN	baseMean	log2FoldChange	lfcSE	pvalue	padj	Comparison	direction	Description
1	MS.gene0B3:B614300139	641	2248.4	0.723598	0.378607	0.000375507	0.0447008	SPL1305_AL_SPL1306_Control	up	Major facilitator superfamily domain; Major facilitator, sugar transporter-like; Sugar/inositol transporter; Sugar/inositol transporter; Sugar/inositol transporter; Sugar/inositol transporter; Sugar/inositol transporter; Sugar/inositol transporter; MFS transporter superfamily; Sugar transporter, conserved site
2	MS.gene000139	3160	2248.4	0.681893	0.364351	0.000464794	0.0466993	SPL1306_AL_SPL1306_Control	up	Major facilitator superfamily domain; Major facilitator, sugar transporter-like; Sugar/inositol transporter; Sugar/inositol transporter; Sugar/inositol transporter; Sugar/inositol transporter; Sugar/inositol transporter; Sugar/inositol transporter; MFS transporter superfamily; Sugar transporter, conserved site
5	MS.gene000148	2280	781.257	2.44796	1.01951	1.6e-05	0.00550668	SPL1306_AL_SPL1305_Control	up	Protein kinase-like domain superfamily; Protein kinase domain
8	MS.gene000320	2559	9417.73	0.907835	0.301245	1.6e-05	0.00550668	SPL1306_AL_SPL1305_Control	up	Glycoside hydrolase, family 14; Glycoside hydrolase, family 14, conserved site; Glycoside hydrolase, family 14; Glycoside hydrolase, family 14; Glycoside hydrolase, family 14; Glycoside hydrolase, family 14; Glycoside hydrolase, family 14; Glycoside hydrolase, family 14; Glycoside hydrolase, family 14; Glycoside hydrolase, family 14; Glycoside hydrolase, family 14; Glycoside hydrolase, family 14,…
11	MS.gene000408	514	231.42	4.11092	1.29423	5.3e-06	0.00548253	SPL1305_AL_SPL1305_Control	up	Calreticulin/calnexin, P domain superfamily; Calreticulin/calnexin; Calreticulin/calnexin; Calreticulin/calnexin; Calreticulin/calnexin; Calreticulin/calnexin; Calreticulin/calnexin; Calreticulin/calnexin, conserved site; Calreticulin/calnexin, conserved site; Concanavalin A-like lectin/glucanase domain superfamily; Calreticulin/calnexin, P domain superfamily; Calreticulin/calnexin; Calreticulin/…
13	MS.gene000408	1708	231.42	5.12368	1.11122	6.01e-08	0.000126333	SPL1305_AL_WT_AL	up	Calreticulin/calnexin, P domain superfamily; Calreticulin/calnexin; Calreticulin/calnexin; Calreticulin/calnexin; Calreticulin/calnexin; Calreticulin/calnexin; Calreticulin/calnexin; Calreticulin/calnexin, conserved site; Calreticulin/calnexin, conserved site; Concanavalin A-like lectin/glucanase domain superfamily; Calreticulin/calnexin, P domain superfamily; Calreticulin/calnexin; Calreticulin/…
14	MS.gene000408	1035	231.42	4.80763	1.07877	2.36e-07	0.000315437	SPL1305_AL_SPL1306_Control	up	Calreticulin/calnexin, P domain superfamily; Calreticulin/calnexin; Calreticulin/calnexin; Calreticulin/calnexin; Calreticulin/calnexin; Calreticulin/calnexin; Calreticulin/calnexin; Calreticulin/calnexin, conserved site; Calreticulin/calnexin, conserved site; Concanavalin A-like lectin/glucanase domain superfamily; Calreticulin/calnexin, P domain superfamily; Calreticulin/calnexin; Calreticulin/…
16	MS.gene000408	260	231.42	4.9159	1.10761	1.69e-07	0.000342779	SPL1305_AL_SPL1306_AL	up	Calreticulin/calnexin, P domain superfamily; Calreticulin/calnexin; Calreticulin/calnexin; Calreticulin/calnexin; Calreticulin/calnexin; Calreticulin/calnexin; Calreticulin/calnexin; Calreticulin/calnexin, conserved site; Calreticulin/calnexin, conserved site; Concanavalin A-like lectin/glucanase domain superfamily; Calreticulin/calnexin, P domain superfamily; Calreticulin/calnexin; Calreticulin/…
18	MS.gene000604	1729	145.778	2.0717	0.417045	2e-08	5.79e-05	SPL1305_AL_WT_AL	up	Mitochondrial glycoprotein; Mitochondrial glycoprotein superfamily; Mitochondrial glycoprotein superfamily
19	MS.gene000604	2123	145.778	1.42615	0.501447	6.42e-06	0.00524343	SPL1305_AL_WT_Control	up	Mitochondrial glycoprotein; Mitochondrial glycoprotein superfamily; Mitochondrial glycoprotein superfamily
20	MS.gene000604	1057	145.778	1.29722	0.438827	1.73e-05	0.00624201	SPL1305_AL_SPL1306_Control	up	Mitochondrial glycoprotein; Mitochondrial glycoprotein superfamily; Mitochondrial glycoprotein superfamily
23	MS.gene000619	5109	83.556	2.28502	1.80523	0.00012999	0.0278802	SPL1305_Control_WT_AL	up	ATPase, V1 complex, subunit D; ATPase, V1 complex, subunit D
24	MS.gene000619	4721	83.556	4.63507	1.07104	8.52e-07	0.00112143	SPL1305_Control_SPL1306_Control	up	ATPase, V1 complex, subunit D; ATPase, V1 complex, subunit D
25	MS.gene000619	5405	83.556	2.26251	1.88338	0.000127639	0.0497277	SPL1305_Control_WT_Control	up	ATPase, V1 complex, subunit D; ATPase, V1 complex, subunit D
26	MS.gene000731	1461	12.7817	1.84378	2.70504	0.000428228	0.0471874	SPL1305_AL_WT_AL	up	Major intrinsic protein; Major intrinsic protein; Major intrinsic protein; Major intrinsic protein; Major intrinsic protein; Major intrinsic protein; Major intrinsic protein; Aquaporin-like; Major intrinsic protein; Major intrinsic protein; Major intrinsic protein, conserved site; Aquaporin-like
28	MS.gene000943	3080	13.753	1.66532	1.70749	0.000434362	0.0406269	SPL1306_AL_SPL1305_Control	up	Ubiquitin-activating enzyme; THIF-type NAD/FAD binding fold
33	MS.gene001047	3838	40.7298	1.99538	1.29448	0.000152073	0.0404368	SPL1306_AL_WT_AL	up	Pentatricopeptide repeat; Tetratricopeptide-like helical domain superfamily; Pentatricopeptide repeat; Pentatricopeptide repeat; Pentatricopeptide repeat; Pentatricopeptide repeat; Pentatricopeptide repeat; Tetratricopeptide-like helical domain superfamily; Pentatricopeptide repeat; Tetratricopeptide-like helical domain superfamily; Pentatricopeptide repeat; Pentatricopeptide repeat; Tetratricope…
34	MS.gene001047	4815	40.7298	2.29495	1.33027	4.85e-05	0.0157035	SPL1305_Control_WT_AL	up	Pentatricopeptide repeat; Tetratricopeptide-like helical domain superfamily; Pentatricopeptide repeat; Pentatricopeptide repeat; Pentatricopeptide repeat; Pentatricopeptide repeat; Pentatricopeptide repeat; Tetratricopeptide-like helical domain superfamily; Pentatricopeptide repeat; Tetratricopeptide-like helical domain superfamily; Pentatricopeptide repeat; Pentatricopeptide repeat; Tetratricope…
35	MS.gene001050	4575	132.014	3.10248	0.831868	4.8e-06	0.00501353	SPL1305_Control_SPL1306_Control	up	Aldolase-type TIM barrel; NADH:flavin oxidoreductase/NADH oxidase, N-terminal
36	MS.gene001050	642	132.014	1.37989	1.09042	0.000382567	0.0450773	SPL1305_AL_SPL1306_Control	up	Aldolase-type TIM barrel; NADH:flavin oxidoreductase/NADH oxidase, N-terminal
37	MS.gene001056	4816	45.26	3.06589	2.17771	7.93e-05	0.0202508	SPL1305_Control_WT_AL	up	Aldolase-type TIM barrel; NADH:flavin oxidoreductase/NADH oxidase, N-terminal
41	MS.gene001123	786	350.877	2.57961	1.23204	4.54e-05	0.011793	SPL1305_AL_SPL1306_Control	up	START domain; PH-like domain superfamily; START-like domain superfamily; START domain; Pleckstrin homology domain; Protein ENHANCED DISEASE RESISTANCE 2, C-terminal; START domain; Pleckstrin homology domain
42	MS.gene001162	2613	1552.71	0.893619	0.244009	2.24e-06	0.00156954	SPL1306_AL_SPL1305_Control	up	Helix-turn-helix motif; Helix-turn-helix motif; Homeobox domain; Homeobox-like domain superfamily; Homeobox domain; Homeobox, conserved site; Homeobox domain; Homeobox domain; Leucine zipper, homeobox-associated
43	MS.gene001162	4320	1552.71	0.841712	0.241118	6.6e-06	0.00490824	SPL1306_AL_WT_Control	up	Helix-turn-helix motif; Helix-turn-helix motif; Homeobox domain; Homeobox-like domain superfamily; Homeobox domain; Homeobox, conserved site; Homeobox domain; Homeobox domain; Leucine zipper, homeobox-associated
44	MS.gene001162	3439	1552.71	0.634929	0.271494	0.000190586	0.0280489	SPL1306_AL_SPL1306_Control	up	Helix-turn-helix motif; Helix-turn-helix motif; Homeobox domain; Homeobox-like domain superfamily; Homeobox domain; Homeobox, conserved site; Homeobox domain; Homeobox domain; Leucine zipper, homeobox-associated
46	MS.gene001272	1351	15.8742	7.5351	1.81051	3.49e-08	8.98e-05	SPL1305_AL_WT_AL	up	Domain of unknown function DUF4378; Domain of unknown function DUF3741
47	MS.gene001272	4589	15.8742	6.33578	1.67073	6.58e-07	0.000916637	SPL1305_Control_SPL1306_Control	up	Domain of unknown function DUF4378; Domain of unknown function DUF3741
49	MS.gene001272	5294	15.8742	6.30175	1.71653	7.98e-07	0.00170674	SPL1305_Control_WT_Control	up	Domain of unknown function DUF4378; Domain of unknown function DUF3741
50	MS.gene001272	678	15.8742	7.06963	1.74743	3.27e-08	8.11e-05	SPL1305_AL_SPL1306_Control	up	Domain of unknown function DUF4378; Domain of unknown function DUF3741
51	MS.gene001272	1953	15.8742	7.50852	1.7765	4.05e-08	0.000110699	SPL1305_AL_WT_Control	up	Domain of unknown function DUF4378; Domain of unknown function DUF3741
52	MS.gene001272	52	15.8742	7.43272	1.79108	3.71e-08	9.42e-05	SPL1305_AL_SPL1306_AL	up	Domain of unknown function DUF4378; Domain of unknown function DUF3741
53	MS.gene001272	4857	15.8742	6.2712	1.7058	6.98e-07	0.000844249	SPL1305_Control_WT_AL	up	Domain of unknown function DUF4378; Domain of unknown function DUF3741
55	MS.gene001444	4046	33.7872	2.61451	2.8876	0.000144143	0.0398781	SPL1306_AL_WT_AL	up	Ribosomal protein L17 superfamily; Ribosomal protein L17; Ribosomal protein L17 superfamily; Ribosomal protein L17
56	MS.gene001444	2871	33.7872	1.56173	2.17018	0.000530754	0.0448286	SPL1306_AL_SPL1305_Control	up	Ribosomal protein L17 superfamily; Ribosomal protein L17; Ribosomal protein L17 superfamily; Ribosomal protein L17
57	MS.gene001448	4006	16.9108	2.6101	1.26743	5.85e-05	0.0233138	SPL1306_AL_WT_AL	up	Gamma-tubulin complex, C-terminal domain superfamily; Gamma tubulin complex component, C-terminal; Gamma tubulin complex component protein, N-terminal
58	MS.gene001448	4372	16.9108	3.88306	1.04046	1.88e-06	0.00214382	SPL1306_AL_WT_Control	up	Gamma-tubulin complex, C-terminal domain superfamily; Gamma tubulin complex component, C-terminal; Gamma tubulin complex component protein, N-terminal
60	MS.gene001663	5452	29.2882	3.01274	2.49869	0.000136532	0.0479908	SPL1306_Control_WT_AL	up	Tim10-like domain superfamily; Tim10-like; Tim10-like domain superfamily
61	MS.gene001677	3255	65.139	2.05593	1.95268	0.000237471	0.0317812	SPL1306_AL_SPL1306_Control	up	Zinc finger, RING-type; Zinc finger, RING/FYVE/PHD-type; Transmembrane Fragile-X-F-associated protein
62	MS.gene001677	713	65.139	4.06816	1.98649	2.57e-05	0.00772585	SPL1305_AL_SPL1306_Control	up	Zinc finger, RING-type; Zinc finger, RING/FYVE/PHD-type; Transmembrane Fragile-X-F-associated protein
67	MS.gene001684	4875	405.301	0.639325	0.254054	6.49e-05	0.0184203	SPL1305_Control_WT_AL	up	AP2/ERF domain; AP2/ERF domain; B3 DNA binding domain; AP2/ERF domain; DNA-binding pseudobarrel domain superfamily; DNA-binding domain superfamily; B3 DNA binding domain; AP2/ERF domain superfamily; DNA-binding pseudobarrel domain superfamily; AP2/ERF domain; B3 DNA binding domain; B3 DNA binding domain
70	MS.gene00182	46	21.8441	2.12428	1.85659	0.000231739	0.0476903	SPL1305_AL_SPL1306_AL	up	DNA-directed RNA polymerase, M/15kDa subunit; Pol II subunit B9, C-terminal zinc ribbon; DNA-directed RNA polymerase M, 15kDa subunit, conserved site; Zinc finger, TFIIS-type; Zinc finger, TFIIS-type; Zinc finger, TFIIS-type; DNA-directed RNA polymerase, M/15kDa subunit; DNA-directed RNA polymerase subunit/transcription factor S
72	MS.gene001966	5881	26.367	7.1736	2.06081	1.65e-07	0.000273325	SPL1306_Control_WT_Control	up	C2 domain; C2 domain; C2 domain superfamily; C2 domain
73	MS.gene001966	5396	26.367	5.99399	1.93893	2.38e-06	0.00357843	SPL1305_Control_WT_Control	up	C2 domain; C2 domain; C2 domain superfamily; C2 domain
74	MS.gene001966	2109	26.367	5.65826	2.14089	4.55e-06	0.00432481	SPL1305_AL_WT_Control	up	C2 domain; C2 domain; C2 domain superfamily; C2 domain
75	MS.gene001966	4424	26.367	1.92744	2.27955	0.000252427	0.0466019	SPL1306_AL_WT_Control	up	C2 domain; C2 domain; C2 domain superfamily; C2 domain
76	MS.gene001966	6098	26.367	6.01264	2.06766	2.03e-06	0.00319749	WT_AL_WT_Control	up	C2 domain; C2 domain; C2 domain superfamily; C2 domain
77	MS.gene001986	4705	228.791	1.81909	0.731227	2.3e-05	0.0151253	SPL1305_Control_SPL1306_Control	up	Fibrillarin; Fibrillarin, conserved site; Fibrillarin; Fibrillarin; Fibrillarin; Fibrillarin; Fibrillarin; Fibrillarin; Fibrillarin; Fibrillarin; Fibrillarin; Fibrillarin; S-adenosyl-L-methionine-dependent methyltransferase
78	MS.gene002016	6003	135.622	4.19799	0.890241	1.48e-07	0.000341833	WT_AL_WT_Control	up	Winged helix DNA-binding domain superfamily; Proteasome component (PCI) domain; Eukaryotic translation initiation factor 3 subunit C; Eukaryotic translation initiation factor 3 subunit C, N-terminal domain; Proteasome component (PCI) domain; Proteasome component (PCI) domain
83	MS.gene002017	2253	83.4959	1.4873	1.16404	0.000244965	0.0288881	SPL1306_AL_SPL1305_Control	up	Serine/threonine-protein kinase, active site; Glycogen synthase kinase 3, catalytic domain; Protein kinase, ATP binding site; Protein kinase domain; Protein kinase-like domain superfamily; Protein kinase domain; Protein kinase domain
84	MS.gene002017	3832	83.4959	2.71841	1.01803	2.4e-05	0.0153042	SPL1306_AL_WT_AL	up	Serine/threonine-protein kinase, active site; Glycogen synthase kinase 3, catalytic domain; Protein kinase, ATP binding site; Protein kinase domain; Protein kinase-like domain superfamily; Protein kinase domain; Protein kinase domain
85	MS.gene002017	3142	83.4959	1.75134	1.14364	0.000236459	0.0317713	SPL1306_AL_SPL1306_Control	up	Serine/threonine-protein kinase, active site; Glycogen synthase kinase 3, catalytic domain; Protein kinase, ATP binding site; Protein kinase domain; Protein kinase-like domain superfamily; Protein kinase domain; Protein kinase domain
87	MS.gene002071	1916	56.4485	3.68764	4.16284	9.32e-05	0.0313804	SPL1305_AL_WT_Control	up	Alkaline ceramidase
89	MS.gene002125	23	36.6145	19.1191	3.72694	6.86e-08	0.000152379	SPL1305_AL_SPL1306_AL	up	NA
90	MS.gene002125	371	36.6145	19.3073	3.68591	4.86e-08	0.000147743	SPL1305_AL_SPL1305_Control	up	NA
97	MS.gene002166	4167	130.996	3.25328	2.00047	4.87e-05	0.0169812	SPL1306_AL_WT_Control	up	Phosphatidylserine decarboxylase; EF-Hand 1, calcium-binding site; EF-hand domain; EF-hand domain; EF-hand domain pair; EF-Hand 1, calcium-binding site; Phosphatidylserine decarboxylase-related; EF-hand domain; EF-hand domain; C2 domain; EF-hand domain; Phosphatidylserine decarboxylase, prokaryotic type 2; EF-hand domain; EF-hand domain; C2 domain superfamily
99	MS.gene00223	612	746.836	1.64238	0.77787	5.83e-05	0.013902	SPL1305_AL_SPL1306_Control	up	START-like domain superfamily; Bet v I type allergen; Bet v I type allergen; Bet v I type allergen; Bet v I type allergen; Bet v I type allergen; Bet v I type allergen; Bet v I type allergen; Bet v I type allergen; Bet v I/Major latex protein
100	MS.gene00223	4562	746.836	1.70772	0.995621	7.63e-05	0.0322752	SPL1305_Control_SPL1306_Control	up	START-like domain superfamily; Bet v I type allergen; Bet v I type allergen; Bet v I type allergen; Bet v I type allergen; Bet v I type allergen; Bet v I type allergen; Bet v I type allergen; Bet v I type allergen; Bet v I/Major latex protein
101	MS.gene002400	4555	101.965	5.81402	1.07124	2.42e-09	9.37e-06	SPL1305_Control_SPL1306_Control	up	CRA domain; LIS1 homology motif; CTLH, C-terminal LisH motif; LIS1 homology motif; CTLH/CRA C-terminal to LisH motif domain; CTLH, C-terminal LisH motif; LIS1 homology motif
103	MS.gene002400	600	101.965	4.13386	1.23833	4.17e-06	0.00233763	SPL1305_AL_SPL1306_Control	up	CRA domain; LIS1 homology motif; CTLH, C-terminal LisH motif; LIS1 homology motif; CTLH/CRA C-terminal to LisH motif domain; CTLH, C-terminal LisH motif; LIS1 homology motif
104	MS.gene002400	3119	101.965	2.33999	1.56775	0.000148602	0.0244252	SPL1306_AL_SPL1306_Control	up	CRA domain; LIS1 homology motif; CTLH, C-terminal LisH motif; LIS1 homology motif; CTLH/CRA C-terminal to LisH motif domain; CTLH, C-terminal LisH motif; LIS1 homology motif
106	MS.gene002405	1247	213.709	2.50977	0.89885	1.38e-05	0.0062989	SPL1305_AL_WT_AL	up	Terpenoid cyclases/protein prenyltransferase alpha-alpha toroid; Terpene synthase, metal-binding domain; Isoprenoid synthase domain superfamily; Terpene synthase, N-terminal domain; Terpene synthase, N-terminal domain superfamily; Terpenoid cyclases/protein prenyltransferase alpha-alpha toroid; Isoprenoid synthase domain superfamily
107	MS.gene002405	12	213.709	1.76164	1.11748	0.000110863	0.0341116	SPL1305_AL_SPL1306_AL	up	Terpenoid cyclases/protein prenyltransferase alpha-alpha toroid; Terpene synthase, metal-binding domain; Isoprenoid synthase domain superfamily; Terpene synthase, N-terminal domain; Terpene synthase, N-terminal domain superfamily; Terpenoid cyclases/protein prenyltransferase alpha-alpha toroid; Isoprenoid synthase domain superfamily
108	MS.gene002405	4779	213.709	2.24293	1.09131	2.31e-05	0.00965616	SPL1305_Control_WT_AL	up	Terpenoid cyclases/protein prenyltransferase alpha-alpha toroid; Terpene synthase, metal-binding domain; Isoprenoid synthase domain superfamily; Terpene synthase, N-terminal domain; Terpene synthase, N-terminal domain superfamily; Terpenoid cyclases/protein prenyltransferase alpha-alpha toroid; Isoprenoid synthase domain superfamily
109	MS.gene002405	599	213.709	2.03995	0.960363	4.57e-05	0.0118388	SPL1305_AL_SPL1306_Control	up	Terpenoid cyclases/protein prenyltransferase alpha-alpha toroid; Terpene synthase, metal-binding domain; Isoprenoid synthase domain superfamily; Terpene synthase, N-terminal domain; Terpene synthase, N-terminal domain superfamily; Terpenoid cyclases/protein prenyltransferase alpha-alpha toroid; Isoprenoid synthase domain superfamily
110	MS.gene002405	4554	213.709	2.04306	1.14527	7.46e-05	0.0321201	SPL1305_Control_SPL1306_Control	up	Terpenoid cyclases/protein prenyltransferase alpha-alpha toroid; Terpene synthase, metal-binding domain; Isoprenoid synthase domain superfamily; Terpene synthase, N-terminal domain; Terpene synthase, N-terminal domain superfamily; Terpenoid cyclases/protein prenyltransferase alpha-alpha toroid; Isoprenoid synthase domain superfamily
112	MS.gene002490	6023	24.3033	6.50663	3.55573	7.94e-06	0.0089212	WT_AL_WT_Control	up	Dolichol phosphate-mannose biosynthesis regulatory
115	MS.gene002572	3205	81.3377	3.63255	2.31516	2.94e-05	0.0085121	SPL1306_AL_SPL1306_Control	up	14-3-3 domain superfamily; 14-3-3 protein; 14-3-3 domain; 14-3-3 protein; 14-3-3 protein; 14-3-3 protein; 14-3-3 protein; 14-3-3 protein; 14-3-3 protein; 14-3-3 protein, conserved site; 14-3-3 domain; 14-3-3 protein, conserved site; 14-3-3 domain superfamily
125	MS.gene002818	672	17.1677	2.99059	1.29873	2.98e-05	0.00868118	SPL1305_AL_SPL1306_Control	up	Zinc finger, RING-type; Zinc finger, RING/FYVE/PHD-type
127	MS.gene002905	4847	1588.31	2.55919	1.40383	4.25e-05	0.0146893	SPL1305_Control_WT_AL	up	Triose phosphate/phosphoenolpyruvate translocator; Sugar phosphate transporter domain
128	MS.gene002912	3202	1248.33	1.39438	0.442999	5.33e-06	0.00282187	SPL1306_AL_SPL1306_Control	up	NA
129	MS.gene002912	671	1248.33	1.39094	0.401724	4.11e-06	0.00233763	SPL1305_AL_SPL1306_Control	up	NA
130	MS.gene002957	2226	2189.91	0.496241	0.172478	7.05e-05	0.013625	SPL1306_AL_SPL1305_Control	up	Bacterial/plant glycogen synthase; Carbohydrate binding module family 25; Carbohydrate binding module family 25; Carbohydrate binding module family 25; Starch synthase, catalytic domain; Carbohydrate binding module family 25; Carbohydrate binding module family 25; Carbohydrate binding module family 25
131	MS.gene002979	5691	83.4582	2.92331	0.563668	4.33e-08	0.000104763	SPL1306_Control_WT_Control	up	Petal formation-expressed
136	MS.gene003006	1929	303.052	9.17378	1.1396	2.95e-18	6.98e-14	SPL1305_AL_WT_Control	up	JmjC domain; JmjC domain; JmjC domain; Zinc finger, RING-type
137	MS.gene003006	4812	303.052	10.8985	1.27759	7.94e-20	5.24e-15	SPL1305_Control_WT_AL	up	JmjC domain; JmjC domain; JmjC domain; Zinc finger, RING-type
138	MS.gene003006	4164	303.052	9.51896	1.15568	1.1e-19	1.96e-15	SPL1306_AL_WT_Control	up	JmjC domain; JmjC domain; JmjC domain; Zinc finger, RING-type
139	MS.gene003006	5276	303.052	8.84318	1.14077	6.38e-18	2.32e-13	SPL1305_Control_WT_Control	up	JmjC domain; JmjC domain; JmjC domain; Zinc finger, RING-type
140	MS.gene003006	1290	303.052	11.1266	1.23056	3.88e-20	1.35e-15	SPL1305_AL_WT_AL	up	JmjC domain; JmjC domain; JmjC domain; Zinc finger, RING-type
141	MS.gene003006	5469	303.052	10.7734	1.28386	1.8e-19	6.54e-15	SPL1306_Control_WT_AL	up	JmjC domain; JmjC domain; JmjC domain; Zinc finger, RING-type
142	MS.gene003006	5690	303.052	9.04243	1.12369	1.54e-17	2.09e-13	SPL1306_Control_WT_Control	up	JmjC domain; JmjC domain; JmjC domain; Zinc finger, RING-type
143	MS.gene003006	3837	303.052	11.4491	1.24957	1.88e-21	6.53e-17	SPL1306_AL_WT_AL	up	JmjC domain; JmjC domain; JmjC domain; Zinc finger, RING-type
144	MS.gene00309	1339	1296.04	0.572736	0.263318	0.000387508	0.0454316	SPL1305_AL_WT_AL	up	Ribosomal protein S21e; Ribosomal protein S21e, conserved site; Ribosomal protein S21e; Ribosomal protein S21e superfamily
145	MS.gene003131	1341	858.323	0.691507	0.463733	0.000390393	0.0454316	SPL1305_AL_WT_AL	up	Bifunctional inhibitor/plant lipid transfer protein/seed storage helical domain superfamily; Hydrophobic seed protein domain; Hydrophobic seed protein domain
147	MS.gene003187	3859	17.152	5.13031	1.98128	5.69e-06	0.00519655	SPL1306_AL_WT_AL	up	QWRF family
149	MS.gene003187	1340	17.152	6.16415	1.87065	1.03e-06	0.000977962	SPL1305_AL_WT_AL	up	QWRF family
150	MS.gene003187	4844	17.152	5.22146	2.05044	7.14e-06	0.00462526	SPL1305_Control_WT_AL	up	QWRF family
151	MS.gene003187	5480	17.152	3.74168	2.51136	6.88e-05	0.0329174	SPL1306_Control_WT_AL	up	QWRF family
152	MS.gene003237	4776	65.5517	19.5383	2.63014	2.24e-14	2.96e-10	SPL1305_Control_WT_AL	up	NA
153	MS.gene003237	1243	65.5517	20.5163	2.64709	2.7e-15	4.68e-11	SPL1305_AL_WT_AL	up	NA
154	MS.gene003237	3818	65.5517	18.6205	2.64278	4.9e-13	5.67e-09	SPL1306_AL_WT_AL	up	NA
155	MS.gene003237	5448	65.5517	19.9011	2.6381	1.07e-14	1.94e-10	SPL1306_Control_WT_AL	up	NA
157	MS.gene003287	596	145.925	0.791554	0.44066	0.000433922	0.048256	SPL1305_AL_SPL1306_Control	up	Haem peroxidase; Haem peroxidase; Haem peroxidase; Haem peroxidase; Haem peroxidase; Plant peroxidase; Plant peroxidase; Plant peroxidase; Plant peroxidase; Plant peroxidase; Plant peroxidase; Plant peroxidase; Plant peroxidase; Plant peroxidase; Haem peroxidase superfamily; Peroxidases heam-ligand binding site; Secretory peroxidase; Haem peroxidase; Haem peroxidase
158	MS.gene003356	19	13.1682	2.39022	2.92421	0.000203688	0.0455267	SPL1305_AL_SPL1306_AL	up	NA
160	MS.gene003362	4055	52.5908	2.67628	2.00813	0.000135109	0.0385873	SPL1306_AL_WT_AL	up	Glycoside hydrolase family 17; Glycoside hydrolase superfamily; Glycoside hydrolase family 17
161	MS.gene003378	2883	270.531	0.909991	0.522285	0.000275502	0.0311911	SPL1306_AL_SPL1305_Control	up	Aminotransferase class-III; Aminotransferase class-III; Pyridoxal phosphate-dependent transferase; Aminotransferase class-III; Pyridoxal phosphate-dependent transferase, major domain; Pyridoxal phosphate-dependent transferase domain 1
164	MS.gene003481	1518	3595.31	0.648877	0.312018	0.000209999	0.0327509	SPL1305_AL_WT_AL	up	FAD-binding domain, PCMH-type; FAD-binding, type PCMH-like superfamily; FAD-binding, type PCMH, subdomain 2; FAD linked oxidase, N-terminal
166	MS.gene003527	1721	492.349	0.724677	0.553152	0.000470468	0.0493542	SPL1305_AL_WT_AL	up	Osmotin/thaumatin-like superfamily; Thaumatin family; Thaumatin family; Thaumatin family; Thaumatin family; Thaumatin family; Thaumatin family; Thaumatin family; Thaumatin family; Thaumatin family; Osmotin/thaumatin-like superfamily
167	MS.gene003642	2130	152.503	0.981131	0.522982	6.83e-05	0.0255328	SPL1305_AL_WT_Control	up	Alanine racemase/group IV decarboxylase, C-terminal; Orn/DAP/Arg decarboxylase 2, N-terminal; Arginine decarboxylase; Arginine decarboxylase; Arginine decarboxylase; Arginine decarboxylase; Arginine decarboxylase; Arginine decarboxylase; Arginine decarboxylase; Arginine decarboxylase; Arginine decarboxylase; Arginine decarboxylase; Arginine decarboxylase; Ornithine/DAP/Arg decarboxylase; Ornithin…
168	MS.gene003642	1073	152.503	0.897367	0.460545	0.000264932	0.036194	SPL1305_AL_SPL1306_Control	up	Alanine racemase/group IV decarboxylase, C-terminal; Orn/DAP/Arg decarboxylase 2, N-terminal; Arginine decarboxylase; Arginine decarboxylase; Arginine decarboxylase; Arginine decarboxylase; Arginine decarboxylase; Arginine decarboxylase; Arginine decarboxylase; Arginine decarboxylase; Arginine decarboxylase; Arginine decarboxylase; Arginine decarboxylase; Ornithine/DAP/Arg decarboxylase; Ornithin…
169	MS.gene003670	1744	2184.06	0.540043	0.231345	0.000432365	0.0473574	SPL1305_AL_WT_AL	up	Histone-fold; Histone H2B; Histone H2B; Histone H2A/H2B/H3; Histone-fold; Histone H2B; Histone H2B; Histone H2B; Histone H2B; Histone H2B
170	MS.gene003696	3649	2488.32	0.871459	0.32645	5.48e-05	0.0129828	SPL1306_AL_SPL1306_Control	up	Basic-leucine zipper domain; Basic-leucine zipper domain; Basic-leucine zipper domain; Basic-leucine zipper domain
171	MS.gene003703	3650	11.5558	1.53422	2.28665	0.000368952	0.0410264	SPL1306_AL_SPL1306_Control	up	Thymidylate synthase; Dihydrofolate reductase domain; Thymidylate synthase/dCMP hydroxymethylase domain; Thymidylate synthase; Thymidylate synthase, active site; Dihydrofolate reductase domain; Dihydrofolate reductase domain; Dihydrofolate reductase-like domain superfamily; Thymidylate synthase/dCMP hydroxymethylase domain; Thymidylate synthase; Thymidylate synthase; Thymidylate synthase; Thymidy…
172	MS.gene003740	5122	48.8857	1.01144	1.06847	0.000351785	0.0487182	SPL1305_Control_WT_AL	up	Myc-type, basic helix-loop-helix (bHLH) domain; Helix-loop-helix DNA-binding domain superfamily; Myc-type, basic helix-loop-helix (bHLH) domain; Helix-loop-helix DNA-binding domain superfamily; Myc-type, basic helix-loop-helix (bHLH) domain; Myc-type, basic helix-loop-helix (bHLH) domain
173	MS.gene003742	1745	833.09	0.633312	0.223979	6.36e-05	0.0178662	SPL1305_AL_WT_AL	up	Histone-fold; Histone H2B; Histone H2B; Histone H2A/H2B/H3; Histone-fold; Histone H2B; Histone H2B; Histone H2B; Histone H2B; Histone H2B
177	MS.gene003836	2587	3939.19	0.818661	0.233241	3.96e-06	0.00234933	SPL1306_AL_SPL1305_Control	up	Cytochrome P450; Cytochrome P450 superfamily; Cytochrome P450 superfamily
182	MS.gene003896	5521	194.977	0.721132	0.446486	9.41e-05	0.0395778	SPL1306_Control_WT_AL	up	Gamma-secretase subunit Aph-1
187	MS.gene00402	6007	58.8537	2.08029	1.1783	5.7e-05	0.0338346	WT_AL_WT_Control	up	Amino acid/polyamine transporter I; Cationic amino acid transporter, C-terminal; Amino acid/polyamine transporter I
188	MS.gene00402	4162	58.8537	2.07885	1.08337	5.28e-05	0.0179231	SPL1306_AL_WT_Control	up	Amino acid/polyamine transporter I; Cationic amino acid transporter, C-terminal; Amino acid/polyamine transporter I
193	MS.gene004073	146	999.903	0.471534	0.177277	0.000170666	0.0425335	SPL1305_AL_SPL1306_AL	up	Histone H2A/H2B/H3; Histone-fold; Histone H2B; Histone H2B; Histone H2B; Histone H2B; Histone H2B; Histone H2B; Histone-fold; Histone H2B
194	MS.gene004073	1527	999.903	0.559431	0.168922	4.34e-05	0.0140591	SPL1305_AL_WT_AL	up	Histone H2A/H2B/H3; Histone-fold; Histone H2B; Histone H2B; Histone H2B; Histone H2B; Histone H2B; Histone H2B; Histone-fold; Histone H2B
200	MS.gene004135	2591	2526.34	0.579247	0.234088	0.000171709	0.0231843	SPL1306_AL_SPL1305_Control	up	CCT domain; Signal transduction response regulator, receiver domain; Signal transduction response regulator, receiver domain; CheY-like superfamily; Signal transduction response regulator, receiver domain; CCT domain; Signal transduction response regulator, receiver domain
201	MS.gene004142	2592	3786.55	0.697661	0.387685	0.000595739	0.0474331	SPL1306_AL_SPL1305_Control	up	Haem peroxidase; Haem peroxidase; Haem peroxidase; Haem peroxidase; Haem peroxidase; Haem peroxidase; Peroxidase, active site; Class I peroxidase; Class I peroxidase; Class I peroxidase; Class I peroxidase; Class I peroxidase; Class I peroxidase; Class I peroxidase; Class I peroxidase; Class I peroxidase; Class I peroxidase; Peroxidases heam-ligand binding site; Haem peroxidase; Haem peroxidase s…
202	MS.gene004142	3426	3786.55	1.19264	0.415935	1.5e-05	0.00567062	SPL1306_AL_SPL1306_Control	up	Haem peroxidase; Haem peroxidase; Haem peroxidase; Haem peroxidase; Haem peroxidase; Haem peroxidase; Peroxidase, active site; Class I peroxidase; Class I peroxidase; Class I peroxidase; Class I peroxidase; Class I peroxidase; Class I peroxidase; Class I peroxidase; Class I peroxidase; Class I peroxidase; Class I peroxidase; Peroxidases heam-ligand binding site; Haem peroxidase; Haem peroxidase s…
203	MS.gene004146	4977	8.20467	1.95563	2.49841	0.000299103	0.0448043	SPL1305_Control_WT_AL	up	Papain-like cysteine peptidase superfamily; Ulp1 protease family, C-terminal catalytic domain; Ulp1 protease family, C-terminal catalytic domain
204	MS.gene004229	11	15.1721	4.96003	3.05756	2.27e-05	0.0120391	SPL1305_AL_SPL1306_AL	up	GDSL lipase/esterase; SGNH hydrolase superfamily
205	MS.gene004229	1245	15.1721	2.70062	2.4899	0.000173884	0.0300399	SPL1305_AL_WT_AL	up	GDSL lipase/esterase; SGNH hydrolase superfamily
211	MS.gene00446	696	170.6	1.25524	0.931154	0.000378143	0.0448437	SPL1305_AL_SPL1306_Control	up	Polyadenylate-binding protein/Hyperplastic disc protein; RNA recognition motif domain; RNA recognition motif domain; Nucleotide-binding alpha-beta plait domain superfamily; Nucleotide-binding alpha-beta plait domain superfamily; RNA recognition motif domain; RNA recognition motif domain; RNA recognition motif domain; RNA recognition motif domain; RNA recognition motif domain; RNA recognition moti…
212	MS.gene004575	4572	50.8023	3.79152	1.8114	3.58e-05	0.0201973	SPL1305_Control_SPL1306_Control	up	Synaptobrevin; Synaptobrevin; Synaptobrevin; Longin-like domain superfamily; Longin domain; Longin domain; Synaptobrevin; Synaptobrevin; Synaptobrevin; Longin domain
213	MS.gene004794	2352	37.4066	2.90234	2.19145	0.000109096	0.0172468	SPL1306_AL_SPL1305_Control	up	Sieve element occlusion, C-terminal; Sieve element occlusion, N-terminal
215	MS.gene004794	394	37.4066	4.66205	1.992	1.09e-05	0.00929911	SPL1305_AL_SPL1305_Control	up	Sieve element occlusion, C-terminal; Sieve element occlusion, N-terminal
224	MS.gene005182	3898	74.1179	2.62816	1.82681	0.000128283	0.0378851	SPL1306_AL_WT_AL	up	Transmembrane protein adipocyte-associated 1
225	MS.gene005212	1360	98.9855	0.694155	0.411457	0.000275954	0.0379088	SPL1305_AL_WT_AL	up	Heavy metal-associated domain, HMA; Heavy metal-associated domain, HMA; Heavy metal-associated domain, HMA; Heavy metal-associated domain superfamily
226	MS.gene005288	3899	53.7201	3.0811	3.05982	9.47e-05	0.0318231	SPL1306_AL_WT_AL	up	PPM-type phosphatase domain superfamily; PPM-type phosphatase domain; PPM-type phosphatase domain; PPM-type phosphatase domain; PPM-type phosphatase domain superfamily; PPM-type phosphatase domain; PPM-type phosphatase domain
227	MS.gene005288	1420	53.7201	3.55433	3.21671	9.43e-05	0.0221179	SPL1305_AL_WT_AL	up	PPM-type phosphatase domain superfamily; PPM-type phosphatase domain; PPM-type phosphatase domain; PPM-type phosphatase domain; PPM-type phosphatase domain superfamily; PPM-type phosphatase domain; PPM-type phosphatase domain
228	MS.gene005344	4246	80.8908	1.15198	0.636627	8.56e-05	0.0233948	SPL1306_AL_WT_Control	up	Protein kinase-like domain superfamily; Leucine-rich repeat domain superfamily; Leucine-rich repeat-containing N-terminal, plant-type; Serine-threonine/tyrosine-protein kinase, catalytic domain; Protein kinase domain
229	MS.gene005344	2460	80.8908	1.12119	0.557914	8.46e-05	0.0148778	SPL1306_AL_SPL1305_Control	up	Protein kinase-like domain superfamily; Leucine-rich repeat domain superfamily; Leucine-rich repeat-containing N-terminal, plant-type; Serine-threonine/tyrosine-protein kinase, catalytic domain; Protein kinase domain
230	MS.gene005387	3309	2354.8	0.707092	0.271508	9.28e-05	0.018115	SPL1306_AL_SPL1306_Control	up	DEAD/DEAH box helicase domain; Helicase, C-terminal; Helicase, C-terminal; Helicase superfamily 1/2, ATP-binding domain; Helicase, C-terminal; P-loop containing nucleoside triphosphate hydrolase; Helicase superfamily 1/2, ATP-binding domain; RNA helicase, DEAD-box type, Q motif
231	MS.gene005387	4247	2354.8	0.681439	0.276331	9.76e-05	0.0247972	SPL1306_AL_WT_Control	up	DEAD/DEAH box helicase domain; Helicase, C-terminal; Helicase, C-terminal; Helicase superfamily 1/2, ATP-binding domain; Helicase, C-terminal; P-loop containing nucleoside triphosphate hydrolase; Helicase superfamily 1/2, ATP-binding domain; RNA helicase, DEAD-box type, Q motif
233	MS.gene005481	1421	1121.4	1.32469	0.932222	0.000169059	0.0298858	SPL1305_AL_WT_AL	up	Protein kinase-like domain superfamily; Glycogen synthase kinase 3, catalytic domain; Protein kinase domain; Protein kinase, ATP binding site; Protein kinase domain; Serine/threonine-protein kinase, active site; Protein kinase domain
240	MS.gene005646	5248	50.3666	1.79193	1.96245	0.00030989	0.045597	SPL1305_Control_WT_AL	up	F-box domain; Tubby-like, C-terminal; Tubby, C-terminal, conserved site; Tubby, C-terminal; Tubby, C-terminal; Tubby, C-terminal; Tubby, C-terminal; Tubby, C-terminal; Tubby, C-terminal; Tubby, C-terminal; F-box-like domain superfamily; Tubby-like, C-terminal; Tubby, C-terminal
242	MS.gene005698	1891	821.015	0.830652	0.418822	6.82e-05	0.0186464	SPL1305_AL_WT_AL	up	Chaperonin Cpn60; GroEL-like equatorial domain superfamily; TCP-1-like chaperonin intermediate domain superfamily; Chaperonin Cpn60; GroEL-like apical domain superfamily; GroEL-like equatorial domain superfamily; Chaperonin Cpn60/TCP-1 family; GroEL-like apical domain superfamily; Chaperonin Cpn60; Chaperonin Cpn60; Chaperonin Cpn60; Chaperonin Cpn60; Chaperonin Cpn60; Chaperonin Cpn60, conserved…
243	MS.gene005698	5249	821.015	0.61382	0.344883	0.000230068	0.0386725	SPL1305_Control_WT_AL	up	Chaperonin Cpn60; GroEL-like equatorial domain superfamily; TCP-1-like chaperonin intermediate domain superfamily; Chaperonin Cpn60; GroEL-like apical domain superfamily; GroEL-like equatorial domain superfamily; Chaperonin Cpn60/TCP-1 family; GroEL-like apical domain superfamily; Chaperonin Cpn60; Chaperonin Cpn60; Chaperonin Cpn60; Chaperonin Cpn60; Chaperonin Cpn60; Chaperonin Cpn60, conserved…
244	MS.gene005756	4236	1416.96	0.570994	0.260074	0.000213347	0.0415454	SPL1306_AL_WT_Control	up	Leucine-rich repeat domain superfamily; Virus X resistance protein-like, coiled-coil domain; Rx, N-terminal; Rx, N-terminal; Virus X resistance protein-like, coiled-coil domain; P-loop containing nucleoside triphosphate hydrolase; NB-ARC
249	MS.gene005838	1423	271.707	1.10618	0.824793	0.000220992	0.0331764	SPL1305_AL_WT_AL	up	Histone H2B; Histone H2A/H2B/H3; Histone-fold; Histone-fold; Histone H2B; Histone H2B; Histone H2B; Histone H2B; Histone H2B; Histone H2B
251	MS.gene005876	3311	44.3197	2.2024	2.66508	0.000164354	0.0258486	SPL1306_AL_SPL1306_Control	up	Zinc finger, RING-type; Transmembrane Fragile-X-F-associated protein; Zinc finger, RING/FYVE/PHD-type
255	MS.gene00591	4852	489.883	3.94902	1.02198	1.77e-06	0.00162326	SPL1305_Control_WT_AL	up	Protein kinase, ATP binding site; Glycogen synthase kinase 3, catalytic domain; Serine/threonine-protein kinase, active site; Protein kinase-like domain superfamily; Protein kinase domain; Protein kinase domain; Protein kinase domain
256	MS.gene005924	715	360.392	2.00042	1.2466	0.000133074	0.0233438	SPL1305_AL_SPL1306_Control	up	Pseudouridine synthase, catalytic domain superfamily; RNA-binding S4 domain; Pseudouridine synthase, RsuA/RluB/E/F, catalytic domain; Sec1-like superfamily; Sec1-like, domain 2; RNA-binding S4 domain; Pseudouridine synthase, RsuA/RluB/E/F, conserved site; RNA-binding S4 domain superfamily; RNA-binding S4 domain; Sec1-like protein; Pseudouridine synthase, RsuA/RluA; RNA-binding S4 domain
262	MS.gene006066	5305	15.8546	3.40233	3.15316	7.11e-05	0.0342396	SPL1305_Control_WT_Control	up	Protein of unknown function DUF668; Protein of unknown function DUF3475
263	MS.gene006122	1425	445.816	0.547864	0.218944	0.000302945	0.03952	SPL1305_AL_WT_AL	up	Ribosomal protein S13; 30s ribosomal protein S13, C-terminal; Ribosomal protein S13-like, H2TH; Ribosomal protein S13; Ribosomal protein S13, conserved site; Ribosomal protein S13; Ribosomal protein S13
264	MS.gene006122	89	445.816	0.539222	0.232903	0.000159574	0.0413942	SPL1305_AL_SPL1306_AL	up	Ribosomal protein S13; 30s ribosomal protein S13, C-terminal; Ribosomal protein S13-like, H2TH; Ribosomal protein S13; Ribosomal protein S13, conserved site; Ribosomal protein S13; Ribosomal protein S13
265	MS.gene006141	4864	56.8798	3.2399	2.5015	8.1e-05	0.0204403	SPL1305_Control_WT_AL	up	Basic-leucine zipper domain
267	MS.gene006196	687	148.789	3.21927	1.05896	7.83e-06	0.00362043	SPL1305_AL_SPL1306_Control	up	ABC transporter-like; P-loop containing nucleoside triphosphate hydrolase; AAA+ ATPase domain; AAA+ ATPase domain; ABC transporter type 1, transmembrane domain superfamily; ABC transporter-like; ABC transporter type 1, transmembrane domain superfamily; ABC transporter, conserved site; ABC transporter type 1, transmembrane domain; ABC transporter type 1, transmembrane domain; ABC transporter type …
268	MS.gene006196	1365	148.789	1.55114	1.36413	0.000371226	0.0444063	SPL1305_AL_WT_AL	up	ABC transporter-like; P-loop containing nucleoside triphosphate hydrolase; AAA+ ATPase domain; AAA+ ATPase domain; ABC transporter type 1, transmembrane domain superfamily; ABC transporter-like; ABC transporter type 1, transmembrane domain superfamily; ABC transporter, conserved site; ABC transporter type 1, transmembrane domain; ABC transporter type 1, transmembrane domain; ABC transporter type …
271	MS.gene006251	90	373.973	0.552734	0.253417	0.000171146	0.0425335	SPL1305_AL_SPL1306_AL	up	Ribosomal protein L38e; Ribosomal protein L38e superfamily
275	MS.gene006300	3903	295.199	1.07388	0.503078	5.44e-05	0.0231807	SPL1306_AL_WT_AL	up	NT-type C2 domain; NT-type C2 domain
283	MS.gene006381	5489	446.204	2.41278	0.725748	7.74e-06	0.00913707	SPL1306_Control_WT_AL	up	Sulphate adenylyltransferase; Rossmann-like alpha/beta/alpha sandwich fold; PUA-like superfamily; Sulphate adenylyltransferase; Sulphate adenylyltransferase catalytic domain; ATP-sulfurylase PUA-like domain
285	MS.gene006381	5728	446.204	3.24039	0.56906	2.66e-09	1e-05	SPL1306_Control_WT_Control	up	Sulphate adenylyltransferase; Rossmann-like alpha/beta/alpha sandwich fold; PUA-like superfamily; Sulphate adenylyltransferase; Sulphate adenylyltransferase catalytic domain; ATP-sulfurylase PUA-like domain
287	MS.gene00641	3207	1055.67	3.07044	1.08735	1.45e-05	0.00553096	SPL1306_AL_SPL1306_Control	up	Biotin/lipoyl attachment; 2-oxo acid dehydrogenase, lipoyl-binding site; 2-oxoacid dehydrogenase acyltransferase, catalytic domain; Dihydrolipoamide succinyltransferase; Single hybrid motif; Chloramphenicol acetyltransferase-like domain superfamily; Biotin/lipoyl attachment
297	MS.gene006545	827	37.0964	2.33637	1.35974	9.63e-05	0.0191095	SPL1305_AL_SPL1306_Control	up	Zinc finger, RING-type; Zinc finger, RING/FYVE/PHD-type; Zinc finger, RING-type; Zinc finger, RING-type
307	MS.gene00667	674	121.242	2.73125	1.55474	7.99e-05	0.0170606	SPL1305_AL_SPL1306_Control	up	Alpha-ketoglutarate-dependent dioxygenase AlkB-like; Alpha-ketoglutarate-dependent dioxygenase AlkB-like superfamily; Oxoglutarate/iron-dependent dioxygenase
316	MS.gene006796	1068	169.553	0.804899	0.460828	0.00046767	0.0499335	SPL1305_AL_SPL1306_Control	up	RlpA-like domain superfamily; Expansin/pollen allergen, DPBB domain; Expansin, cellulose-binding-like domain superfamily; RlpA-like domain superfamily; Expansin, cellulose-binding-like domain superfamily; Expansin; Expansin; Expansin; Expansin; Expansin; Expansin; Expansin; Expansin; Expansin; Expansin, cellulose-binding-like domain; Expansin, cellulose-binding-like domain; Expansin/pollen allerg…
317	MS.gene006807	1741	54.9248	3.03309	0.660203	3.78e-07	0.000524319	SPL1305_AL_WT_AL	up	GCK; GCK; GCK
318	MS.gene006807	5610	54.9248	2.57418	0.827325	1.1e-05	0.0103231	SPL1306_Control_WT_AL	up	GCK; GCK; GCK
319	MS.gene006807	5120	54.9248	2.32955	0.993457	1.34e-05	0.00681535	SPL1305_Control_WT_AL	up	GCK; GCK; GCK
320	MS.gene006812	1067	86.0206	1.7125	1.03594	0.000138125	0.0236718	SPL1305_AL_SPL1306_Control	up	NA
322	MS.gene006856	5119	1495.95	0.516196	0.172064	0.000120055	0.026261	SPL1305_Control_WT_AL	up	RNA-binding domain superfamily; RNA recognition motif domain; Nuclear transport factor 2, eukaryote; Nuclear transport factor 2, eukaryote; Nucleotide-binding alpha-beta plait domain superfamily; NTF2-like domain superfamily; RNA recognition motif domain; Nuclear transport factor 2; RNA recognition motif domain
325	MS.gene006897	2580	941.48	0.59982	0.228294	9.95e-05	0.0164468	SPL1306_AL_SPL1305_Control	up	Thioredoxin-like superfamily; Glutathione S-transferase, C-terminal domain superfamily; Glutathione S-transferase, N-terminal; Glutathione S-transferase, C-terminal-like; Glutathione S-transferase Omega/GSH
328	MS.gene007114	5632	200.656	2.19833	1.48968	0.000124098	0.0458344	SPL1306_Control_WT_AL	up	Nuclear transcription factor Y subunit A; Nuclear transcription factor Y subunit A; Nuclear transcription factor Y subunit A; Nuclear transcription factor Y subunit A; Nuclear transcription factor Y subunit A
329	MS.gene007114	5948	200.656	2.72234	1.16727	3.48e-05	0.0179774	SPL1306_Control_WT_Control	up	Nuclear transcription factor Y subunit A; Nuclear transcription factor Y subunit A; Nuclear transcription factor Y subunit A; Nuclear transcription factor Y subunit A; Nuclear transcription factor Y subunit A
330	MS.gene007114	4495	200.656	1.54964	1.37599	0.000291864	0.0496288	SPL1306_AL_WT_Control	up	Nuclear transcription factor Y subunit A; Nuclear transcription factor Y subunit A; Nuclear transcription factor Y subunit A; Nuclear transcription factor Y subunit A; Nuclear transcription factor Y subunit A
331	MS.gene00721	1342	406.777	0.585591	0.298283	0.000447588	0.0483988	SPL1305_AL_WT_AL	up	Alpha/beta knot methyltransferases; tRNA (guanine-N1-)-methyltransferase, N-terminal; Ribosomal biogenesis, methyltransferase, EMG1/NEP1
332	MS.gene00721	4846	406.777	0.570017	0.281502	0.000295809	0.0448043	SPL1305_Control_WT_AL	up	Alpha/beta knot methyltransferases; tRNA (guanine-N1-)-methyltransferase, N-terminal; Ribosomal biogenesis, methyltransferase, EMG1/NEP1
339	MS.gene007474	5622	28.9484	3.74915	1.26827	1.21e-05	0.0108807	SPL1306_Control_WT_AL	up	Pentatricopeptide repeat; Pentatricopeptide repeat; Tetratricopeptide-like helical domain superfamily; Tetratricopeptide-like helical domain superfamily; Tetratricopeptide-like helical domain superfamily; Pentatricopeptide repeat; Pentatricopeptide repeat; Pentatricopeptide repeat; Pentatricopeptide repeat; Pentatricopeptide repeat; Pentatricopeptide repeat; Pentatricopeptide repeat; Pentatricope…
345	MS.gene007607	5623	119.681	4.80668	0.812226	5.21e-10	3.16e-06	SPL1306_Control_WT_AL	up	Ribosomal protein L24e, conserved site; TRASH domain; Ribosomal protein L24e-related; Ribosomal protein L24e/L24 superfamily; Ribosomal protein L24e-related
349	MS.gene007607	5935	119.681	4.75612	0.833757	1.22e-10	5.9e-07	SPL1306_Control_WT_Control	up	Ribosomal protein L24e, conserved site; TRASH domain; Ribosomal protein L24e-related; Ribosomal protein L24e/L24 superfamily; Ribosomal protein L24e-related
351	MS.gene00766	5679	67.6892	2.05869	1.66373	0.000206779	0.0471431	SPL1306_Control_WT_Control	up	Malonyl-CoA decarboxylase, N-terminal; Malonyl-CoA decarboxylase, N-terminal domain superfamily; Malonyl-CoA decarboxylase, C-terminal domain superfamily; Malonyl-CoA decarboxylase, C-terminal
353	MS.gene007692	4716	143.065	2.92979	1.25048	3.35e-05	0.019678	SPL1305_Control_SPL1306_Control	up	Alpha carbonic anhydrase domain; Alpha carbonic anhydrase domain superfamily; Carbonic anhydrase, prokaryotic-like; Alpha carbonic anhydrase domain superfamily; Alpha carbonic anhydrase domain; Alpha carbonic anhydrase domain
354	MS.gene007692	3625	143.065	3.33713	0.8844	2.2e-06	0.00147278	SPL1306_AL_SPL1306_Control	up	Alpha carbonic anhydrase domain; Alpha carbonic anhydrase domain superfamily; Carbonic anhydrase, prokaryotic-like; Alpha carbonic anhydrase domain superfamily; Alpha carbonic anhydrase domain; Alpha carbonic anhydrase domain
356	MS.gene007692	1051	143.065	4.23765	0.837568	3.39e-08	8.11e-05	SPL1305_AL_SPL1306_Control	up	Alpha carbonic anhydrase domain; Alpha carbonic anhydrase domain superfamily; Carbonic anhydrase, prokaryotic-like; Alpha carbonic anhydrase domain superfamily; Alpha carbonic anhydrase domain; Alpha carbonic anhydrase domain
358	MS.gene007699	4041	591.657	2.01727	1.3859	0.000174642	0.0432869	SPL1306_AL_WT_AL	up	Chaperonin Cpn60, conserved site; Chaperonin Cpn60/TCP-1 family; Chaperonin Cpn60; Chaperonin Cpn60; Chaperonin Cpn60; Chaperonin Cpn60; Chaperonin Cpn60; GroEL-like equatorial domain superfamily; TCP-1-like chaperonin intermediate domain superfamily; GroEL-like apical domain superfamily; Chaperonin Cpn60; TCP-1-like chaperonin intermediate domain superfamily; Chaperonin Cpn60; TCP-1-like chapero…
359	MS.gene00770	1271	25.3901	2.81616	3.28315	0.000180788	0.0308277	SPL1305_AL_WT_AL	up	JmjC domain; JmjC domain; JmjC domain; Zinc finger, RING-type
360	MS.gene00770	3828	25.3901	2.66796	3.17114	0.000132182	0.0383916	SPL1306_AL_WT_AL	up	JmjC domain; JmjC domain; JmjC domain; Zinc finger, RING-type
361	MS.gene007704	1052	11.5897	4.69362	3.04578	2.45e-05	0.00750834	SPL1305_AL_SPL1306_Control	up	Major facilitator superfamily domain; MFS transporter superfamily; Major facilitator superfamily
362	MS.gene007704	1723	11.5897	5.23869	3.2715	2.55e-05	0.00983428	SPL1305_AL_WT_AL	up	Major facilitator superfamily domain; MFS transporter superfamily; Major facilitator superfamily
363	MS.gene007704	2120	11.5897	4.97872	3.42349	2.79e-05	0.0147984	SPL1305_AL_WT_Control	up	Major facilitator superfamily domain; MFS transporter superfamily; Major facilitator superfamily
364	MS.gene007704	268	11.5897	4.96834	3.31356	2.65e-05	0.013444	SPL1305_AL_SPL1306_AL	up	Major facilitator superfamily domain; MFS transporter superfamily; Major facilitator superfamily
365	MS.gene007721	2557	81.5563	1.51022	0.752028	4.13e-05	0.0101191	SPL1306_AL_SPL1305_Control	up	Lysine methyltransferase; S-adenosyl-L-methionine-dependent methyltransferase
368	MS.gene007886	3683	198.699	2.56639	1.47271	9.14e-05	0.0179506	SPL1306_AL_SPL1306_Control	up	Protein kinase domain; Bulb-type lectin domain superfamily; Bulb-type lectin domain; PAN/Apple domain; Protein kinase-like domain superfamily; PAN/Apple domain; Bulb-type lectin domain superfamily; Protein kinase domain; Bulb-type lectin domain; S-receptor-like serine/threonine-protein kinase; S-receptor-like serine/threonine-protein kinase; Bulb-type lectin domain; S-locus glycoprotein domain; P…
369	MS.gene007908	2922	416.63	1.20019	0.636281	8.93e-05	0.0154526	SPL1306_AL_SPL1305_Control	up	SBP domain; SBP domain superfamily; SBP domain; SBP domain superfamily
370	MS.gene007913	542	98.8511	2.44538	2.06585	0.00013555	0.0485886	SPL1305_AL_SPL1305_Control	up	RmlC-like cupin domain superfamily; RmlC-like jelly roll fold; Homogentisate 1,2-dioxygenase
374	MS.gene008006	5073	29.4771	5.71194	2.49715	7.37e-06	0.00468421	SPL1305_Control_WT_AL	up	Polyketide cyclase/dehydrase; START-like domain superfamily
375	MS.gene008006	5572	29.4771	4.94931	2.70442	2.57e-05	0.0194744	SPL1306_Control_WT_AL	up	Polyketide cyclase/dehydrase; START-like domain superfamily
376	MS.gene008010	231	48.3054	1.80661	1.47537	0.000239114	0.0482828	SPL1305_AL_SPL1306_AL	up	Glycoside hydrolase, family 85; Galactose-binding-like domain superfamily
380	MS.gene008056	2771	16.9789	5.1498	2.54603	9.8e-06	0.00405038	SPL1306_AL_SPL1305_Control	up	Phospholipase C, phosphatidylinositol-specific, Y domain; C2 domain; Phospholipase C, phosphatidylinositol-specific, Y domain; C2 domain superfamily; PLC-like phosphodiesterase, TIM beta/alpha-barrel domain superfamily; Phosphoinositide phospholipase C family; Phosphoinositide phospholipase C family; Phosphoinositide phospholipase C family; C2 domain; C2 domain; PLC-like phosphodiesterase, TIM be…
385	MS.gene008225	5829	1585.13	1.23448	0.458225	1.51e-05	0.0104219	SPL1306_Control_WT_Control	up	EF-hand domain; EF-hand domain; EF-hand domain; EF-hand domain pair; EF-Hand 1, calcium-binding site; EF-Hand 1, calcium-binding site; EF-hand domain; EF-hand domain; EF-hand domain; EF-hand domain; EF-hand domain; EF-hand domain; EF-hand domain; EF-Hand 1, calcium-binding site; EF-hand domain; EF-hand domain
386	MS.gene008364	2669	3465.29	0.693719	0.156869	9.6e-08	0.00015136	SPL1306_AL_SPL1305_Control	up	Deglycase PfpI; Deglycase PfpI; Deglycase PfpI; Class I glutamine amidotransferase-like; Class I glutamine amidotransferase-like; Class I glutamine amidotransferase-like; Class I glutamine amidotransferase-like; DJ-1/PfpI; DJ-1/PfpI; Deglycase PfpI
389	MS.gene00856	616	22.6096	3.35886	1.79616	5.08e-05	0.0128173	SPL1305_AL_SPL1306_Control	up	Glycoside hydrolase family 1; Glycoside hydrolase family 1; Glycoside hydrolase family 1; Glycoside hydrolase family 1; Glycoside hydrolase family 1; Glycoside hydrolase family 1; Glycoside hydrolase superfamily; Glycosyl hydrolases family 1, N-terminal conserved site
395	MS.gene008631	4364	275.281	0.748378	0.398195	0.000231335	0.044681	SPL1306_AL_WT_Control	up	Gamma interferon inducible lysosomal thiol reductase GILT; Gamma interferon inducible lysosomal thiol reductase GILT; Thioredoxin-like superfamily
396	MS.gene008631	3510	275.281	1.35489	0.374026	1.1e-06	0.000877799	SPL1306_AL_SPL1306_Control	up	Gamma interferon inducible lysosomal thiol reductase GILT; Gamma interferon inducible lysosomal thiol reductase GILT; Thioredoxin-like superfamily
397	MS.gene008631	2701	275.281	1.14576	0.358411	4.76e-06	0.00266363	SPL1306_AL_SPL1305_Control	up	Gamma interferon inducible lysosomal thiol reductase GILT; Gamma interferon inducible lysosomal thiol reductase GILT; Thioredoxin-like superfamily
399	MS.gene008720	5520	57.5572	2.50768	1.59545	0.000102323	0.040683	SPL1306_Control_WT_AL	up	Fatty acid desaturase type 2, conserved site; Fatty acid desaturase, type 2; Ferritin-like superfamily; Fatty acid desaturase, type 2; Ribonucleotide reductase-like; Fatty acid desaturase, type 2
404	MS.gene008760	5781	160.306	1.99837	3.37006	0.000208857	0.0471431	SPL1306_Control_WT_Control	up	Proteasome beta-type subunit, conserved site; Proteasome beta 3 subunit; Proteasome, subunit alpha/beta; Nucleophile aminohydrolases, N-terminal; Nucleophile aminohydrolases, N-terminal; Proteasome B-type subunit
406	MS.gene00883	5680	9.16785	6.74777	9.36833	0.000114191	0.0331883	SPL1306_Control_WT_Control	up	Small GTPase superfamily, ARF/SAR type; Small GTP-binding protein domain; P-loop containing nucleoside triphosphate hydrolase; Small GTPase superfamily, ARF/SAR type; Small GTPase superfamily, ARF/SAR type
407	MS.gene00883	2251	9.16785	14.75	10.5608	1.13e-05	0.00436835	SPL1306_AL_SPL1305_Control	up	Small GTPase superfamily, ARF/SAR type; Small GTP-binding protein domain; P-loop containing nucleoside triphosphate hydrolase; Small GTPase superfamily, ARF/SAR type; Small GTPase superfamily, ARF/SAR type
408	MS.gene00883	4153	9.16785	14.4996	10.5166	1.52e-05	0.00823359	SPL1306_AL_WT_Control	up	Small GTPase superfamily, ARF/SAR type; Small GTP-binding protein domain; P-loop containing nucleoside triphosphate hydrolase; Small GTPase superfamily, ARF/SAR type; Small GTPase superfamily, ARF/SAR type
412	MS.gene009067	4993	46.6409	2.16573	2.21197	0.000223533	0.0379604	SPL1305_Control_WT_AL	up	Peptidase C15, pyroglutamyl peptidase I-like superfamily; Peptidase C15, pyroglutamyl peptidase I; Peptidase C15, pyroglutamyl peptidase I; Peptidase C15, pyroglutamyl peptidase I-like; Peptidase C15, pyroglutamyl peptidase I-like superfamily
414	MS.gene009104	1567	33.0349	1.1435	1.00142	0.000396701	0.0454316	SPL1305_AL_WT_AL	up	BURP domain; BURP domain; BURP domain
415	MS.gene009175	343	347.275	1.28171	0.816708	9.25e-05	0.0311691	SPL1305_AL_SPL1306_AL	up	Anticodon-binding domain; Anticodon-binding domain
417	MS.gene009289	2661	16.0343	5.52957	8.25346	6.78e-05	0.0132526	SPL1306_AL_SPL1305_Control	up	Thioredoxin-like superfamily; Glutathione S-transferase, N-terminal; Glutathione S-transferase, N-terminal; Glutathione S-transferase, N-terminal; Thioredoxin-like superfamily
419	MS.gene009289	475	16.0343	20.9135	5.32002	9.42e-07	0.00149231	SPL1305_AL_SPL1305_Control	up	Thioredoxin-like superfamily; Glutathione S-transferase, N-terminal; Glutathione S-transferase, N-terminal; Glutathione S-transferase, N-terminal; Thioredoxin-like superfamily
426	MS.gene009479	943	15.8069	2.0914	1.63237	0.000236124	0.0341401	SPL1305_AL_SPL1306_Control	up	Berberine/berberine-like; FAD-binding, type PCMH, subdomain 1; FAD-binding, type PCMH-like superfamily; FAD-binding domain, PCMH-type; Oxygen oxidoreductase covalent FAD-binding site; FAD linked oxidase, N-terminal
429	MS.gene009734	3913	67.0095	2.08999	1.05362	7.19e-05	0.0266883	SPL1306_AL_WT_AL	up	Cullin repeat-like-containing domain superfamily; Exocyst complex component Exo70
432	MS.gene009787	778	28.618	6.93552	1.76862	6.34e-08	0.000119576	SPL1305_AL_SPL1306_Control	up	UDP-glucuronosyl/UDP-glucosyltransferase
433	MS.gene009787	4625	28.618	8.06328	1.74584	4.75e-09	1.35e-05	SPL1305_Control_SPL1306_Control	up	UDP-glucuronosyl/UDP-glucosyltransferase
434	MS.gene009787	5328	28.618	2.5895	1.87718	8.77e-05	0.0396142	SPL1305_Control_WT_Control	up	UDP-glucuronosyl/UDP-glucosyltransferase
435	MS.gene009787	1448	28.618	4.36158	1.51991	7.76e-06	0.00413686	SPL1305_AL_WT_AL	up	UDP-glucuronosyl/UDP-glucosyltransferase
436	MS.gene009787	3331	28.618	3.23155	2.29762	4.87e-05	0.0119828	SPL1306_AL_SPL1306_Control	up	UDP-glucuronosyl/UDP-glucosyltransferase
437	MS.gene009787	4919	28.618	5.36683	1.28283	4.98e-07	0.000644773	SPL1305_Control_WT_AL	up	UDP-glucuronosyl/UDP-glucosyltransferase
445	MS.gene010250	803	64.1965	2.09151	1.02196	5.3e-05	0.0132403	SPL1305_AL_SPL1306_Control	up	Isoprenoid synthase domain superfamily; Terpene cyclase-like 1, C-terminal domain; Isoprenoid synthase domain superfamily; Terpenoid cyclases/protein prenyltransferase alpha-alpha toroid; Terpene synthase, N-terminal domain superfamily; Terpene synthase, N-terminal domain; Terpene synthase, metal-binding domain
446	MS.gene010250	3373	64.1965	2.29667	0.925202	3.57e-05	0.00985749	SPL1306_AL_SPL1306_Control	up	Isoprenoid synthase domain superfamily; Terpene cyclase-like 1, C-terminal domain; Isoprenoid synthase domain superfamily; Terpenoid cyclases/protein prenyltransferase alpha-alpha toroid; Terpene synthase, N-terminal domain superfamily; Terpene synthase, N-terminal domain; Terpene synthase, metal-binding domain
450	MS.gene010354	34	462.428	1.8753	0.758572	1.69e-05	0.0101603	SPL1305_AL_SPL1306_AL	up	RNA recognition motif domain; RNA recognition motif domain; RNA recognition motif domain; RNA recognition motif domain; RNA recognition motif domain; RNA recognition motif domain; RNA recognition motif domain; Nucleotide-binding alpha-beta plait domain superfamily; Nucleotide-binding alpha-beta plait domain superfamily; RNA recognition motif domain; RNA-binding domain superfamily; Nucleotide-bind…
451	MS.gene010354	1299	462.428	0.973642	0.765154	0.00029801	0.0391709	SPL1305_AL_WT_AL	up	RNA recognition motif domain; RNA recognition motif domain; RNA recognition motif domain; RNA recognition motif domain; RNA recognition motif domain; RNA recognition motif domain; RNA recognition motif domain; Nucleotide-binding alpha-beta plait domain superfamily; Nucleotide-binding alpha-beta plait domain superfamily; RNA recognition motif domain; RNA-binding domain superfamily; Nucleotide-bind…
452	MS.gene010357	2288	163.726	2.35978	1.46187	8.86e-05	0.0154112	SPL1306_AL_SPL1305_Control	up	Zeaxanthin epoxidase; FAD-binding domain; FAD/NAD(P)-binding domain superfamily; Forkhead-associated (FHA) domain; SMAD/FHA domain superfamily; Forkhead-associated (FHA) domain; Forkhead-associated (FHA) domain; Forkhead-associated (FHA) domain; FAD/NAD(P)-binding domain superfamily
458	MS.gene010418	6011	343.241	0.92991	0.577729	4.15e-05	0.0269282	WT_AL_WT_Control	up	Cytochrome P450, conserved site; Cytochrome P450 superfamily; Cytochrome P450, E-class, group I; Cytochrome P450, E-class, group I; Cytochrome P450, E-class, group I; Cytochrome P450, E-class, group I; Cytochrome P450, E-class, group I; Cytochrome P450, E-class, group I; Cytochrome P450; Cytochrome P450 superfamily; Cytochrome P450; Cytochrome P450; Cytochrome P450; Cytochrome P450
467	MS.gene01050	4553	38.9949	4.43285	3.20192	4.71e-05	0.0244592	SPL1305_Control_SPL1306_Control	up	Dolichol phosphate-mannose biosynthesis regulatory
468	MS.gene010574	4935	214.604	1.3732	1.09383	0.000121237	0.0263452	SPL1305_Control_WT_AL	up	Galactose-binding-like domain superfamily; Galactose-binding-like domain superfamily; D-galactoside/L-rhamnose binding SUEL lectin domain; Galactose-binding-like domain superfamily; Beta-galactosidase, beta-sandwich domain; Glycoside hydrolase 35, catalytic domain; Glycoside hydrolase, family 35, conserved site; Glycoside hydrolase, family 35; Glycoside hydrolase, family 35; Glycoside hydrolase, …
469	MS.gene010574	1467	214.604	2.48805	0.823505	8.83e-06	0.0046088	SPL1305_AL_WT_AL	up	Galactose-binding-like domain superfamily; Galactose-binding-like domain superfamily; D-galactoside/L-rhamnose binding SUEL lectin domain; Galactose-binding-like domain superfamily; Beta-galactosidase, beta-sandwich domain; Glycoside hydrolase 35, catalytic domain; Glycoside hydrolase, family 35, conserved site; Glycoside hydrolase, family 35; Glycoside hydrolase, family 35; Glycoside hydrolase, …
474	MS.gene01066	1246	1766.38	0.481256	0.177033	0.000372393	0.0444063	SPL1305_AL_WT_AL	up	Ribosomal protein S6, eukaryotic; Ribosomal protein S6e, conserved site; Ribosomal protein S6e; Ribosomal protein S6e
475	MS.gene01068	2229	298.618	1.04648	0.199089	2.52e-09	6.71e-06	SPL1306_AL_SPL1305_Control	up	DNA/RNA-binding domain, Est1-type; Tetratricopeptide-like helical domain superfamily; Tetratricopeptide-like helical domain superfamily; Telomerase activating protein Est1
476	MS.gene01068	4139	298.618	0.947208	0.195916	4.19e-08	9.01e-05	SPL1306_AL_WT_Control	up	DNA/RNA-binding domain, Est1-type; Tetratricopeptide-like helical domain superfamily; Tetratricopeptide-like helical domain superfamily; Telomerase activating protein Est1
479	MS.gene010806	1162	70.2585	2.75824	1.4036	5.57e-05	0.0134617	SPL1305_AL_SPL1306_Control	up	NA
482	MS.gene010838	1226	36.1769	1.85824	1.73291	0.000384693	0.045251	SPL1305_AL_SPL1306_Control	up	UDP-glycosyltransferase family, conserved site; UDP-glucuronosyl/UDP-glucosyltransferase
483	MS.gene011040	1792	227.492	1.75346	0.663829	7.81e-06	0.00413686	SPL1305_AL_WT_AL	up	Bifunctional inhibitor/plant lipid transfer protein/seed storage helical domain superfamily; Bifunctional inhibitor/plant lipid transfer protein/seed storage helical domain
484	MS.gene011115	4730	39.3062	3.02448	1.47512	4.89e-05	0.0246294	SPL1305_Control_SPL1306_Control	up	Endonuclease/exonuclease/phosphatase superfamily; Ribonuclease H domain; Endonuclease/exonuclease/phosphatase superfamily
485	MS.gene011115	5146	39.3062	2.93041	1.54327	3.82e-05	0.0140369	SPL1305_Control_WT_AL	up	Endonuclease/exonuclease/phosphatase superfamily; Ribonuclease H domain; Endonuclease/exonuclease/phosphatase superfamily
499	MS.gene011300	3453	1861.46	0.59924	0.190281	2.17e-05	0.00709609	SPL1306_AL_SPL1306_Control	up	Leucine-rich repeat domain superfamily; Leucine-rich repeat domain superfamily
501	MS.gene011336	1871	192.964	2.11315	1.51098	0.000183398	0.0310439	SPL1305_AL_WT_AL	up	Drought induced 19 protein type, zinc-binding domain; Protein dehydration-induced 19, C-terminal
502	MS.gene011336	5651	192.964	3.19603	1.34851	2.95e-05	0.0214914	SPL1306_Control_WT_AL	up	Drought induced 19 protein type, zinc-binding domain; Protein dehydration-induced 19, C-terminal
503	MS.gene011336	5233	192.964	2.04838	1.62555	0.000134777	0.0283548	SPL1305_Control_WT_AL	up	Drought induced 19 protein type, zinc-binding domain; Protein dehydration-induced 19, C-terminal
504	MS.gene011376	5437	193.721	4.78686	1.40477	3e-06	0.00436245	SPL1305_Control_WT_Control	up	Winged helix DNA-binding domain superfamily; Proteasome component (PCI) domain; 26S proteasome regulatory subunit Rpn7/COP9 signalosome complex subunit 1; Proteasome component (PCI) domain; Proteasome component (PCI) domain
505	MS.gene011376	5234	193.721	3.66819	1.80454	2.74e-05	0.0107934	SPL1305_Control_WT_AL	up	Winged helix DNA-binding domain superfamily; Proteasome component (PCI) domain; 26S proteasome regulatory subunit Rpn7/COP9 signalosome complex subunit 1; Proteasome component (PCI) domain; Proteasome component (PCI) domain
506	MS.gene011376	2184	193.721	6.48006	1.30052	2.25e-09	9.37e-06	SPL1305_AL_WT_Control	up	Winged helix DNA-binding domain superfamily; Proteasome component (PCI) domain; 26S proteasome regulatory subunit Rpn7/COP9 signalosome complex subunit 1; Proteasome component (PCI) domain; Proteasome component (PCI) domain
507	MS.gene011376	1872	193.721	5.67096	1.25605	3.27e-08	8.74e-05	SPL1305_AL_WT_AL	up	Winged helix DNA-binding domain superfamily; Proteasome component (PCI) domain; 26S proteasome regulatory subunit Rpn7/COP9 signalosome complex subunit 1; Proteasome component (PCI) domain; Proteasome component (PCI) domain
508	MS.gene011388	5922	476.799	1.3611	0.55378	2.6e-05	0.0145248	SPL1306_Control_WT_Control	up	Protein kinase domain; Serine/threonine-protein kinase, active site; Protein kinase domain; Protein kinase domain; Protein kinase-like domain superfamily
511	MS.gene011414	6067	112.31	4.5606	1.32964	2.19e-06	0.00337936	WT_AL_WT_Control	up	Zinc-binding ribosomal protein; Ribosomal protein L37ae; Ribosomal protein L37ae; Ribosomal protein L37ae/L37e
513	MS.gene011417	4991	153.171	0.574507	0.277314	0.000267471	0.0425203	SPL1305_Control_WT_AL	up	NA
516	MS.gene011419	2618	192.873	3.80627	0.548999	1.08e-12	7.5e-09	SPL1306_AL_SPL1305_Control	up	NA
517	MS.gene011419	5808	192.873	3.10991	0.553219	4.39e-09	1.29e-05	SPL1306_Control_WT_Control	up	NA
518	MS.gene011419	3963	192.873	3.42612	0.5451	8.12e-11	4.03e-07	SPL1306_AL_WT_AL	up	NA
519	MS.gene011419	5534	192.873	2.0729	0.813965	2.18e-05	0.0169009	SPL1306_Control_WT_AL	up	NA
521	MS.gene011419	4321	192.873	4.35415	0.56072	6.43e-16	6.52e-12	SPL1306_AL_WT_Control	up	NA
523	MS.gene011461	3964	71.4968	2.56904	1.51649	9.82e-05	0.0322975	SPL1306_AL_WT_AL	up	Alpha/Beta hydrolase fold; Alpha/Beta hydrolase fold; Alpha/beta hydrolase fold-1
524	MS.gene011461	1540	71.4968	4.10426	0.988732	9.46e-07	0.000924827	SPL1305_AL_WT_AL	up	Alpha/Beta hydrolase fold; Alpha/Beta hydrolase fold; Alpha/beta hydrolase fold-1
528	MS.gene011523	3442	55.7458	1.19808	0.848603	0.000412965	0.0437646	SPL1306_AL_SPL1306_Control	up	NA
531	MS.gene011629	872	22.6347	2.24932	2.37517	0.000269787	0.0366126	SPL1305_AL_SPL1306_Control	up	Putative S-adenosyl-L-methionine-dependent methyltransferase; S-adenosyl-L-methionine-dependent methyltransferase; S-adenosyl-L-methionine-dependent methyltransferase
532	MS.gene011634	5536	33.3523	6.81261	2.52974	3.92e-06	0.0053792	SPL1306_Control_WT_AL	up	Ribose-phosphate pyrophosphokinase; Phosphoribosyltransferase domain; Phosphoribosyl pyrophosphate synthetase, conserved site; Ribose-phosphate pyrophosphokinase, N-terminal domain; Ribose-phosphate pyrophosphokinase, bacterial-type; Phosphoribosyltransferase-like; Ribose-phosphate pyrophosphokinase
540	MS.gene011713	3680	14.257	1.66894	2.01411	0.000372215	0.0411863	SPL1306_AL_SPL1306_Control	up	Linker histone H1/H5, domain H15; Winged helix-like DNA-binding domain superfamily; Winged helix DNA-binding domain superfamily; Linker histone H1/H5, domain H15; SANT/Myb domain; SANT/Myb domain; Homeobox-like domain superfamily; Linker histone H1/H5, domain H15; Myb domain
542	MS.gene011750	5352	19.6417	2.93097	3.03277	0.000102992	0.0445435	SPL1305_Control_WT_Control	up	Frigida-like
543	MS.gene011770	2623	142.287	1.44677	0.569474	1.18e-05	0.00445927	SPL1306_AL_SPL1305_Control	up	HAD-like superfamily; P-type ATPase, transmembrane domain superfamily; P-type ATPase, A domain superfamily; P-type ATPase, phosphorylation site; HAD superfamily; P-type ATPase; P-type ATPase; P-type ATPase, subfamily IB; P-type ATPase, cytoplasmic domain N
545	MS.gene011996	4324	89.7946	1.99787	1.23104	9.4e-05	0.0244194	SPL1306_AL_WT_Control	up	Small GTPase superfamily, ARF/SAR type; Small GTPase superfamily, ARF/SAR type; Small GTPase superfamily, ARF/SAR type; Small GTPase superfamily, ARF/SAR type; Small GTPase superfamily, ARF/SAR type; P-loop containing nucleoside triphosphate hydrolase; Small GTP-binding protein domain
546	MS.gene011996	2045	89.7946	2.04004	1.28567	8.53e-05	0.0292789	SPL1305_AL_WT_Control	up	Small GTPase superfamily, ARF/SAR type; Small GTPase superfamily, ARF/SAR type; Small GTPase superfamily, ARF/SAR type; Small GTPase superfamily, ARF/SAR type; Small GTPase superfamily, ARF/SAR type; P-loop containing nucleoside triphosphate hydrolase; Small GTP-binding protein domain
550	MS.gene012106	5652	14.9728	16.53	2.63134	6.29e-11	4.58e-07	SPL1306_Control_WT_AL	up	Non-haem dioxygenase N-terminal domain; Oxoglutarate/iron-dependent dioxygenase; Oxoglutarate/iron-dependent dioxygenase; Isopenicillin N synthase-like
551	MS.gene012106	5237	14.9728	15.5947	2.66862	5.92e-10	2.61e-06	SPL1305_Control_WT_AL	up	Non-haem dioxygenase N-terminal domain; Oxoglutarate/iron-dependent dioxygenase; Oxoglutarate/iron-dependent dioxygenase; Isopenicillin N synthase-like
552	MS.gene012106	4108	14.9728	16.6649	2.6169	4.53e-11	2.42e-07	SPL1306_AL_WT_AL	up	Non-haem dioxygenase N-terminal domain; Oxoglutarate/iron-dependent dioxygenase; Oxoglutarate/iron-dependent dioxygenase; Isopenicillin N synthase-like
553	MS.gene012106	1874	14.9728	19.4105	2.59056	2.26e-14	2.24e-10	SPL1305_AL_WT_AL	up	Non-haem dioxygenase N-terminal domain; Oxoglutarate/iron-dependent dioxygenase; Oxoglutarate/iron-dependent dioxygenase; Isopenicillin N synthase-like
554	MS.gene012207	3046	22.2234	1.10933	0.866488	0.000367834	0.0369437	SPL1306_AL_SPL1305_Control	up	Cysteine peptidase, asparagine active site; Papain-like cysteine peptidase superfamily; Papain-like cysteine endopeptidase; Peptidase C1A, papain C-terminal; Cysteine peptidase, histidine active site; Peptidase C1A, papain C-terminal
555	MS.gene012243	2643	303.042	2.4975	1.36716	5.64e-05	0.0121167	SPL1306_AL_SPL1305_Control	up	Serine/threonine-protein kinase, active site; Protein kinase, ATP binding site; Protein kinase-like domain superfamily; Protein kinase domain; Protein kinase domain; Protein kinase domain
559	MS.gene012247	6071	387.205	2.63415	1.03359	1.78e-05	0.0143642	WT_AL_WT_Control	up	Harbinger transposase-derived nuclease domain
560	MS.gene012247	5813	387.205	3.57645	0.704482	4.5e-08	0.000105086	SPL1306_Control_WT_Control	up	Harbinger transposase-derived nuclease domain
562	MS.gene012266	170	164.988	2.15227	1.64671	0.000180254	0.042993	SPL1305_AL_SPL1306_AL	up	Protein kinase, ATP binding site; Protein kinase-like domain superfamily; Protein kinase domain; Serine/threonine-protein kinase, active site; Protein kinase domain; Protein kinase domain
563	MS.gene012266	2048	164.988	2.92088	1.59816	4.91e-05	0.0203985	SPL1305_AL_WT_Control	up	Protein kinase, ATP binding site; Protein kinase-like domain superfamily; Protein kinase domain; Serine/threonine-protein kinase, active site; Protein kinase domain; Protein kinase domain
564	MS.gene012266	469	164.988	2.31539	1.73901	0.000119273	0.0446189	SPL1305_AL_SPL1305_Control	up	Protein kinase, ATP binding site; Protein kinase-like domain superfamily; Protein kinase domain; Serine/threonine-protein kinase, active site; Protein kinase domain; Protein kinase domain
569	MS.gene012370	3045	225.55	0.830831	0.344062	9.34e-05	0.0158193	SPL1306_AL_SPL1305_Control	up	NA
571	MS.gene012420	291	160.776	0.785535	0.551528	0.000175337	0.0425828	SPL1305_AL_SPL1306_AL	up	CAP superfamily; CAP domain; CAP domain; Venom allergen 5-like; Venom allergen 5-like; Venom allergen 5-like; Allergen V5/Tpx-1-related, conserved site; Cysteine-rich secretory protein-related; Cysteine-rich secretory protein-related; Cysteine-rich secretory protein-related; Cysteine-rich secretory protein-related; CAP superfamily; Allergen V5/Tpx-1-related, conserved site
572	MS.gene012427	2905	1550.89	0.927545	0.314625	1.83e-05	0.00594994	SPL1306_AL_SPL1305_Control	up	Xylose isomerase-like superfamily; Xylose isomerase; Xylose isomerase; Xylose isomerase; Xylose isomerase; Xylose isomerase; Xylose isomerase; Xylose isomerase; Xylose isomerase; Xylose isomerase; Xylose isomerase; Xylose isomerase; Xylose isomerase, bacterial-type
573	MS.gene012427	536	1550.89	1.12213	0.323043	2e-06	0.00254272	SPL1305_AL_SPL1305_Control	up	Xylose isomerase-like superfamily; Xylose isomerase; Xylose isomerase; Xylose isomerase; Xylose isomerase; Xylose isomerase; Xylose isomerase; Xylose isomerase; Xylose isomerase; Xylose isomerase; Xylose isomerase; Xylose isomerase; Xylose isomerase, bacterial-type
574	MS.gene01243	4141	22.845	2.20979	1.05968	3.88e-05	0.0149025	SPL1306_AL_WT_Control	up	NA
581	MS.gene012555	5649	11.8864	15.3721	2.96063	1.17e-08	4.46e-05	SPL1306_Control_WT_AL	up	Endonuclease/exonuclease/phosphatase superfamily; Endonuclease/exonuclease/phosphatase superfamily
583	MS.gene012555	4101	11.8864	5.17841	5.73035	4.16e-05	0.0196179	SPL1306_AL_WT_AL	up	Endonuclease/exonuclease/phosphatase superfamily; Endonuclease/exonuclease/phosphatase superfamily
584	MS.gene012555	5226	11.8864	17.9644	2.77772	2.05e-11	1.69e-07	SPL1305_Control_WT_AL	up	Endonuclease/exonuclease/phosphatase superfamily; Endonuclease/exonuclease/phosphatase superfamily
589	MS.gene012576	1200	507.724	0.91055	0.510877	0.000352747	0.0434281	SPL1305_AL_SPL1306_Control	up	Formin, FH2 domain; Tensin phosphatase, C2 domain; Tensin phosphatase, C2 domain; Protein-tyrosine phosphatase-like; Protein-tyrosine phosphatase-like; Formin, FH2 domain; Formin, FH2 domain superfamily; Formin, FH2 domain; Tensin phosphatase, C2 domain; Tensin-type phosphatase domain
590	MS.gene012581	4329	180.857	1.75228	1.02408	8.02e-05	0.0224341	SPL1306_AL_WT_Control	up	Myc-type, basic helix-loop-helix (bHLH) domain; Myc-type, basic helix-loop-helix (bHLH) domain; Helix-loop-helix DNA-binding domain superfamily; Myc-type, basic helix-loop-helix (bHLH) domain; Helix-loop-helix DNA-binding domain superfamily; Myc-type, basic helix-loop-helix (bHLH) domain
592	MS.gene012582	2638	4273.13	0.368704	0.104317	2.42e-05	0.00689237	SPL1306_AL_SPL1305_Control	up	Aldehyde dehydrogenase, N-terminal; Aldehyde dehydrogenase, glutamic acid active site; Aldehyde/histidinol dehydrogenase; Aldehyde dehydrogenase, cysteine active site; Aldehyde dehydrogenase, C-terminal; Aldehyde dehydrogenase domain
594	MS.gene01276	1294	14.466	3.322	3.20707	0.000114477	0.0248275	SPL1305_AL_WT_AL	up	CAP superfamily; CAP superfamily; CAP domain; Venom allergen 5-like; Venom allergen 5-like; Venom allergen 5-like; CAP domain; Allergen V5/Tpx-1-related, conserved site; Cysteine-rich secretory protein-related; Cysteine-rich secretory protein-related; Cysteine-rich secretory protein-related; Cysteine-rich secretory protein-related
595	MS.gene012774	6070	54.0142	3.60697	1.57906	1.68e-05	0.0139987	WT_AL_WT_Control	up	Alpha/Beta hydrolase fold; Serine aminopeptidase, S33; Alpha/Beta hydrolase fold
600	MS.gene012782	4998	14.308	3.0213	2.83957	0.000108724	0.0248522	SPL1305_Control_WT_AL	up	NAD(P)-binding domain superfamily; NAD(P)-binding domain; UDP-glucose 4-epimerase; UDP-glucose 4-epimerase
602	MS.gene012789	1549	8.39151	2.97493	2.85165	0.000142061	0.0277724	SPL1305_AL_WT_AL	up	ZF-HD homeobox protein, Cys/His-rich dimerisation domain; Homeodomain, ZF-HD class; Homeobox-like domain superfamily; ZF-HD homeobox protein, Cys/His-rich dimerisation domain; ZF-HD homeobox protein, Cys/His-rich dimerisation domain
603	MS.gene012800	4997	55.0421	3.79909	1.11494	3.83e-06	0.00294142	SPL1305_Control_WT_AL	up	FAD/NAD(P)-binding domain superfamily; Amine oxidase; FAD/NAD(P)-binding domain superfamily; FAD/NAD(P)-binding domain superfamily
604	MS.gene012800	4658	55.0421	2.87485	1.46376	5.65e-05	0.0265976	SPL1305_Control_SPL1306_Control	up	FAD/NAD(P)-binding domain superfamily; Amine oxidase; FAD/NAD(P)-binding domain superfamily; FAD/NAD(P)-binding domain superfamily
605	MS.gene012800	5353	55.0421	4.04397	1.01948	1.72e-06	0.00289342	SPL1305_Control_WT_Control	up	FAD/NAD(P)-binding domain superfamily; Amine oxidase; FAD/NAD(P)-binding domain superfamily; FAD/NAD(P)-binding domain superfamily
608	MS.gene012814	2784	309.652	0.790265	0.457728	0.000454376	0.0416034	SPL1306_AL_SPL1305_Control	up	Zinc/iron permease, fungal/plant; Zinc/iron permease
610	MS.gene01287	5694	18.5214	2.05008	2.10623	0.000210611	0.0471431	SPL1306_Control_WT_Control	up	GLABROUS1 enhancer-binding protein family
614	MS.gene012972	4373	88.3585	3.10314	1.01525	7.64e-06	0.00528955	SPL1306_AL_WT_Control	up	THO complex, subunit 5
615	MS.gene012972	3524	88.3585	1.73565	1.21685	0.00028747	0.035524	SPL1306_AL_SPL1306_Control	up	THO complex, subunit 5
617	MS.gene013043	4405	39.1993	3.9967	2.94983	3.14e-05	0.013061	SPL1306_AL_WT_Control	up	WD40 repeat; WD40-repeat-containing domain superfamily; Tetratricopeptide-like helical domain superfamily; Tetratricopeptide-like helical domain superfamily; WD40 repeat; WD40/YVTN repeat-like-containing domain superfamily; WD40-repeat-containing domain; WD40-repeat-containing domain; WD40/YVTN repeat-like-containing domain superfamily; WD40 repeat; WD40 repeat; WD40 repeat; WD40 repeat; WD40 rep…
618	MS.gene013043	5861	39.1993	2.37864	2.73949	0.000130752	0.035797	SPL1306_Control_WT_Control	up	WD40 repeat; WD40-repeat-containing domain superfamily; Tetratricopeptide-like helical domain superfamily; Tetratricopeptide-like helical domain superfamily; WD40 repeat; WD40/YVTN repeat-like-containing domain superfamily; WD40-repeat-containing domain; WD40-repeat-containing domain; WD40/YVTN repeat-like-containing domain superfamily; WD40 repeat; WD40 repeat; WD40 repeat; WD40 repeat; WD40 rep…
619	MS.gene013043	2783	39.1993	1.79468	2.1446	0.000417923	0.0400125	SPL1306_AL_SPL1305_Control	up	WD40 repeat; WD40-repeat-containing domain superfamily; Tetratricopeptide-like helical domain superfamily; Tetratricopeptide-like helical domain superfamily; WD40 repeat; WD40/YVTN repeat-like-containing domain superfamily; WD40-repeat-containing domain; WD40-repeat-containing domain; WD40/YVTN repeat-like-containing domain superfamily; WD40 repeat; WD40 repeat; WD40 repeat; WD40 repeat; WD40 rep…
627	MS.gene013059	2782	55.7806	2.32084	1.24603	5.18e-05	0.0117518	SPL1306_AL_SPL1305_Control	up	DNA-binding pseudobarrel domain superfamily; DNA-binding pseudobarrel domain superfamily
628	MS.gene013116	5985	112.495	1.2713	0.571013	4.27e-05	0.0195479	SPL1306_Control_WT_Control	up	ENTH/VHS; ENTH/VHS; AP180 N-terminal homology (ANTH) domain; ENTH domain; ENTH domain
629	MS.gene013152	1662	105.393	1.24483	0.852425	0.000149712	0.0284113	SPL1305_AL_WT_AL	up	Phosphoesterase; Alkaline-phosphatase-like, core domain superfamily; Alkaline-phosphatase-like, core domain superfamily; Alkaline-phosphatase-like, core domain superfamily
630	MS.gene013195	965	31.0469	3.85186	1.28833	8.16e-06	0.00374947	SPL1305_AL_SPL1306_Control	up	RNA-binding domain superfamily; RNA recognition motif domain; RNA recognition motif domain; RNA recognition motif domain; RNA recognition motif domain; RNA recognition motif domain; RNA recognition motif domain; Nucleotide-binding alpha-beta plait domain superfamily; RNA-binding domain superfamily; MEI2-like, RNA recognition motif 1; MEI2-like, RNA recognition motif 3; Nucleotide-binding alpha-be…
631	MS.gene013195	2084	31.0469	2.96696	1.66663	5.16e-05	0.0211179	SPL1305_AL_WT_Control	up	RNA-binding domain superfamily; RNA recognition motif domain; RNA recognition motif domain; RNA recognition motif domain; RNA recognition motif domain; RNA recognition motif domain; RNA recognition motif domain; Nucleotide-binding alpha-beta plait domain superfamily; RNA-binding domain superfamily; MEI2-like, RNA recognition motif 1; MEI2-like, RNA recognition motif 3; Nucleotide-binding alpha-be…
634	MS.gene01324	5693	72.7748	1.95378	1.49817	0.000212282	0.0471431	SPL1306_Control_WT_Control	up	NA
636	MS.gene013280	938	30.2809	5.65738	1.40068	2.88e-07	0.000338452	SPL1305_AL_SPL1306_Control	up	Amino acid transporter, transmembrane domain
637	MS.gene013280	5039	30.2809	4.0369	1.16363	3.39e-06	0.00272934	SPL1305_Control_WT_AL	up	Amino acid transporter, transmembrane domain
638	MS.gene013280	4675	30.2809	5.80403	1.38903	4.42e-07	0.000655127	SPL1305_Control_SPL1306_Control	up	Amino acid transporter, transmembrane domain
639	MS.gene013280	1613	30.2809	4.05475	1.05784	1.97e-06	0.00148674	SPL1305_AL_WT_AL	up	Amino acid transporter, transmembrane domain
640	MS.gene013280	209	30.2809	2.33668	1.50821	0.000112891	0.0345766	SPL1305_AL_SPL1306_AL	up	Amino acid transporter, transmembrane domain
643	MS.gene013282	6084	187.48	3.92422	0.812635	1.27e-07	0.0003046	WT_AL_WT_Control	up	Regulator of chromosome condensation, RCC1; Regulator of chromosome condensation, RCC1; Regulator of chromosome condensation 1/beta-lactamase-inhibitor protein II; Regulator of chromosome condensation 1/beta-lactamase-inhibitor protein II; Regulator of chromosome condensation, RCC1; Regulator of chromosome condensation, RCC1; Regulator of chromosome condensation, RCC1; Regulator of chromosome con…
647	MS.gene013289	2717	76.8061	4.34655	1.08731	1e-06	0.000941318	SPL1306_AL_SPL1305_Control	up	Snf7 family
655	MS.gene013332	208	12.5351	4.67799	2.67924	2.23e-05	0.0119253	SPL1305_AL_SPL1306_AL	up	Zinc finger, FYVE/PHD-type; Zinc finger, PHD-finger; Zinc finger, RING/FYVE/PHD-type; Zinc finger, PHD-type, conserved site; Zinc finger, PHD-type; Zinc finger, PHD-finger
657	MS.gene013384	1611	3977.3	0.648391	0.206948	2.57e-05	0.00985199	SPL1305_AL_WT_AL	up	60S ribosomal protein L6E; Ribosomal Protein L6, KOW domain; Translation protein SH3-like domain superfamily; Ribosomal protein L2, domain 2
663	MS.gene013493	937	1395.5	0.793063	0.376804	0.00022022	0.0324491	SPL1305_AL_SPL1306_Control	up	Isopenicillin N synthase-like; Non-haem dioxygenase N-terminal domain
665	MS.gene013508	5037	109.344	1.36131	1.29061	0.000231899	0.0388814	SPL1305_Control_WT_AL	up	Nucleotide-binding alpha-beta plait domain superfamily; RNA recognition motif domain; RNA recognition motif domain; Nucleotide-binding alpha-beta plait domain superfamily; RNA-binding domain superfamily; RNA recognition motif domain; RNA recognition motif domain; RNA recognition motif domain; RNA recognition motif domain
667	MS.gene013556	4004	78.9695	4.91896	1.15221	2.86e-07	0.00052212	SPL1306_AL_WT_AL	up	Uncharacterised domain CHP00451; PUA domain superfamily; MCT-1/Tma20; PUA-like superfamily; PUA domain; PUA domain; Pre-PUA domain; PUA domain
668	MS.gene013556	4369	78.9695	2.6703	1.75744	8.41e-05	0.023167	SPL1306_AL_WT_Control	up	Uncharacterised domain CHP00451; PUA domain superfamily; MCT-1/Tma20; PUA-like superfamily; PUA domain; PUA domain; Pre-PUA domain; PUA domain
669	MS.gene013556	2713	78.9695	2.39528	1.75964	0.000143849	0.0208609	SPL1306_AL_SPL1305_Control	up	Uncharacterised domain CHP00451; PUA domain superfamily; MCT-1/Tma20; PUA-like superfamily; PUA domain; PUA domain; Pre-PUA domain; PUA domain
672	MS.gene013781	3521	18303.1	0.674564	0.33528	0.000359741	0.0406021	SPL1306_AL_SPL1306_Control	up	WD40-like Beta Propeller; WD40-like Beta Propeller; WD40-like Beta Propeller; Six-bladed beta-propeller, TolB-like; Six-bladed beta-propeller, TolB-like; Six-bladed beta-propeller, TolB-like
673	MS.gene013781	2712	18303.1	0.948287	0.303788	1.08e-05	0.00424032	SPL1306_AL_SPL1305_Control	up	WD40-like Beta Propeller; WD40-like Beta Propeller; WD40-like Beta Propeller; Six-bladed beta-propeller, TolB-like; Six-bladed beta-propeller, TolB-like; Six-bladed beta-propeller, TolB-like
674	MS.gene013781	4368	18303.1	0.973321	0.302791	7.85e-06	0.00536284	SPL1306_AL_WT_Control	up	WD40-like Beta Propeller; WD40-like Beta Propeller; WD40-like Beta Propeller; Six-bladed beta-propeller, TolB-like; Six-bladed beta-propeller, TolB-like; Six-bladed beta-propeller, TolB-like
675	MS.gene01385	31	47.652	2.3196	1.67197	0.000146982	0.0402776	SPL1305_AL_SPL1306_AL	up	Isoprenoid synthase domain superfamily; Terpene synthase, metal-binding domain; Terpenoid cyclases/protein prenyltransferase alpha-alpha toroid; Isoprenoid synthase domain superfamily; Terpenoid cyclases/protein prenyltransferase alpha-alpha toroid; Terpene synthase, N-terminal domain superfamily; Terpene synthase, N-terminal domain
676	MS.gene013884	1784	82.6817	1.52382	1.37706	0.000403271	0.0457311	SPL1305_AL_WT_AL	up	Cytochrome P450; Cytochrome P450; Cytochrome P450; Cytochrome P450; Cytochrome P450, E-class, group I; Cytochrome P450, E-class, group I; Cytochrome P450, E-class, group I; Cytochrome P450, E-class, group I; Cytochrome P450, E-class, group I; Cytochrome P450, E-class, group I; Cytochrome P450, E-class, group I; Cytochrome P450, E-class, group I; Cytochrome P450, conserved site; Cytochrome P450 su…
677	MS.gene013884	303	82.6817	1.945	1.43865	0.000178868	0.0428469	SPL1305_AL_SPL1306_AL	up	Cytochrome P450; Cytochrome P450; Cytochrome P450; Cytochrome P450; Cytochrome P450, E-class, group I; Cytochrome P450, E-class, group I; Cytochrome P450, E-class, group I; Cytochrome P450, E-class, group I; Cytochrome P450, E-class, group I; Cytochrome P450, E-class, group I; Cytochrome P450, E-class, group I; Cytochrome P450, E-class, group I; Cytochrome P450, conserved site; Cytochrome P450 su…
678	MS.gene013941	4413	39.1266	2.63652	2.07916	0.000109671	0.0271605	SPL1306_AL_WT_Control	up	Spt6, SH2 domain, N terminus; Spt6, Death-like domain; HHH domain 9; RNA-binding domain, S1; Ribonuclease H-like superfamily; Transcription elongation factor Spt6; Nucleic acid-binding, OB-fold; Tex-like protein, HTH domain superfamily; S1 domain; SH2 domain superfamily; SH2 domain superfamily; YqgF/RNase H-like domain superfamily; SH2 domain superfamily; YqgF/RNase H-like domain; RuvA domain 2-l…
684	MS.gene01403	1930	132.779	2.21778	1.94165	0.000176239	0.0458846	SPL1305_AL_WT_Control	up	RNA recognition motif domain; Nucleotide-binding alpha-beta plait domain superfamily; Nucleotide-binding alpha-beta plait domain superfamily; RNA recognition motif domain; RNA recognition motif domain; RNA recognition motif domain; RNA recognition motif domain; Nucleotide-binding alpha-beta plait domain superfamily; RNA recognition motif domain; RNA-binding domain superfamily; RNA-binding domain …
685	MS.gene01403	1292	132.779	2.09131	1.81579	0.000281631	0.0382752	SPL1305_AL_WT_AL	up	RNA recognition motif domain; Nucleotide-binding alpha-beta plait domain superfamily; Nucleotide-binding alpha-beta plait domain superfamily; RNA recognition motif domain; RNA recognition motif domain; RNA recognition motif domain; RNA recognition motif domain; Nucleotide-binding alpha-beta plait domain superfamily; RNA recognition motif domain; RNA-binding domain superfamily; RNA-binding domain …
686	MS.gene01403	2278	132.779	1.42651	1.62546	0.000629867	0.0492268	SPL1306_AL_SPL1305_Control	up	RNA recognition motif domain; Nucleotide-binding alpha-beta plait domain superfamily; Nucleotide-binding alpha-beta plait domain superfamily; RNA recognition motif domain; RNA recognition motif domain; RNA recognition motif domain; RNA recognition motif domain; Nucleotide-binding alpha-beta plait domain superfamily; RNA recognition motif domain; RNA-binding domain superfamily; RNA-binding domain …
689	MS.gene014098	5183	79.6088	18.029	5.2612	4.58e-07	0.000617606	SPL1305_Control_WT_AL	up	Zinc finger, TFIIB-type; Cyclin-like superfamily; Cyclin-like; Cyclin-like; Cyclin-like superfamily; Cyclin-like; Cyclin-like; Transcription factor TFIIB; Transcription factor TFIIB; Transcription factor TFIIB; Transcription factor TFIIB; Transcription factor TFIIB; Transcription factor TFIIB; Transcription factor TFIIB; Transcription factor TFIIB; Zinc finger, TFIIB-type; Transcription factor TF…
691	MS.gene014098	5635	79.6088	18.8579	4.79665	3.24e-07	0.000693265	SPL1306_Control_WT_AL	up	Zinc finger, TFIIB-type; Cyclin-like superfamily; Cyclin-like; Cyclin-like; Cyclin-like superfamily; Cyclin-like; Cyclin-like; Transcription factor TFIIB; Transcription factor TFIIB; Transcription factor TFIIB; Transcription factor TFIIB; Transcription factor TFIIB; Transcription factor TFIIB; Transcription factor TFIIB; Transcription factor TFIIB; Zinc finger, TFIIB-type; Transcription factor TF…
692	MS.gene014098	1819	79.6088	20.0131	4.30848	1.7e-07	0.000286524	SPL1305_AL_WT_AL	up	Zinc finger, TFIIB-type; Cyclin-like superfamily; Cyclin-like; Cyclin-like; Cyclin-like superfamily; Cyclin-like; Cyclin-like; Transcription factor TFIIB; Transcription factor TFIIB; Transcription factor TFIIB; Transcription factor TFIIB; Transcription factor TFIIB; Transcription factor TFIIB; Transcription factor TFIIB; Transcription factor TFIIB; Zinc finger, TFIIB-type; Transcription factor TF…
693	MS.gene014098	320	79.6088	31.6679	4.15166	7.77e-15	7.89e-11	SPL1305_AL_SPL1306_AL	up	Zinc finger, TFIIB-type; Cyclin-like superfamily; Cyclin-like; Cyclin-like; Cyclin-like superfamily; Cyclin-like; Cyclin-like; Transcription factor TFIIB; Transcription factor TFIIB; Transcription factor TFIIB; Transcription factor TFIIB; Transcription factor TFIIB; Transcription factor TFIIB; Transcription factor TFIIB; Transcription factor TFIIB; Zinc finger, TFIIB-type; Transcription factor TF…
708	MS.gene014549	4695	39.414	5.7791	3.20507	1.66e-05	0.0119206	SPL1305_Control_SPL1306_Control	up	Cytochrome P450 superfamily; Cytochrome P450 superfamily; Cytochrome P450
709	MS.gene014549	989	39.414	4.1946	3.1877	4.01e-05	0.0107799	SPL1305_AL_SPL1306_Control	up	Cytochrome P450 superfamily; Cytochrome P450 superfamily; Cytochrome P450
711	MS.gene014585	5385	49.501	3.90216	3.02032	4.65e-05	0.0242	SPL1305_Control_WT_Control	up	K Homology domain, type 1 superfamily; K Homology domain; K Homology domain; K Homology domain; K Homology domain; K Homology domain; K Homology domain, type 1 superfamily; K Homology domain, type 1 superfamily; K Homology domain, type 1 superfamily; K Homology domain, type 1 superfamily; K Homology domain, type 1 superfamily; K Homology domain, type 1 superfamily; K Homology domain, type 1 super…
712	MS.gene014731	193	67.7937	2.60405	1.70806	0.000104807	0.033256	SPL1305_AL_SPL1306_AL	up	Centromere protein O
714	MS.gene014814	5076	812.048	0.680726	0.329923	8.11e-05	0.0204403	SPL1305_Control_WT_AL	up	Alpha/Beta hydrolase fold; Phospholipase/carboxylesterase/thioesterase; Alpha/Beta hydrolase fold
720	MS.gene015098	4389	233.687	0.733889	0.365075	0.000198295	0.0396445	SPL1306_AL_WT_Control	up	Peptidase S8/S53 domain; Peptidase S8/S53 domain superfamily; Peptidase S8/S53 domain superfamily; Peptidase S8, subtilisin-related; Peptidase S8, subtilisin-related; Peptidase S8, subtilisin-related; Peptidase S8 propeptide/proteinase inhibitor I9; Peptidase S8/S53 domain superfamily; PA domain; Peptidase S8, subtilisin, Ser-active site; Peptidase S8 propeptide/proteinase inhibitor I9 superfamil…
722	MS.gene015108	1641	17.625	2.86185	3.10608	0.00016674	0.0296716	SPL1305_AL_WT_AL	up	Protein of unknown function DUF620
723	MS.gene015132	1640	39.3846	2.53881	0.864144	1.07e-05	0.00526172	SPL1305_AL_WT_AL	up	Cyclin-like; Cyclin, N-terminal; Cyclin-like; Cyclin, N-terminal; Cyclin-like superfamily; Cyclin, C-terminal domain; Cyclin-like superfamily; Cyclin, C-terminal domain; Cyclin
726	MS.gene015314	5471	21.1284	13.0002	5.94487	4.3e-06	0.00568315	SPL1306_Control_WT_AL	up	Aluminum-activated malate transporter
727	MS.gene015314	33	21.1284	42.4022	3.53832	6.01e-34	4.27e-29	SPL1305_AL_SPL1306_AL	up	Aluminum-activated malate transporter
728	MS.gene015314	4820	21.1284	16.8132	3.98257	1.58e-07	0.000267475	SPL1305_Control_WT_AL	up	Aluminum-activated malate transporter
729	MS.gene015314	1297	21.1284	18.098	3.57969	5.99e-08	0.000126333	SPL1305_AL_WT_AL	up	Aluminum-activated malate transporter
734	MS.gene015330	5281	34.1048	3.60874	2.15941	4e-05	0.0225361	SPL1305_Control_WT_Control	up	Tetraspanin/Peripherin
738	MS.gene015335	32	364.945	0.783219	0.468165	9.36e-05	0.0313657	SPL1305_AL_SPL1306_AL	up	NA
746	MS.gene015461	3840	27.5185	1.87552	1.39811	0.00022176	0.049328	SPL1306_AL_WT_AL	up	Pectinesterase inhibitor domain; Invertase/pectin methylesterase inhibitor domain superfamily; Pectinesterase inhibitor domain; Pectinesterase inhibitor domain; Invertase/pectin methylesterase inhibitor domain superfamily
749	MS.gene015486	5767	241.349	1.76461	1.3001	0.0002205	0.0480131	SPL1306_Control_WT_Control	up	Clp, N-terminal; Clp, N-terminal; Clp, N-terminal domain superfamily; Clp, N-terminal domain superfamily
750	MS.gene01551	3157	197.709	0.974441	0.617607	0.000379258	0.0416256	SPL1306_AL_SPL1306_Control	up	LPPG:FO 2-phospho-L-lactate transferase CofD/UPF0052
751	MS.gene015513	1935	11.5422	2.55143	2.15719	0.000135881	0.0389085	SPL1305_AL_WT_Control	up	MINDY deubiquitinase domain
752	MS.gene015549	116	16.591	20.2846	5.33483	1.14e-06	0.0014202	SPL1305_AL_SPL1306_AL	up	Serine/threonine-protein kinase, active site; Protein kinase-like domain superfamily; PAS domain; PAS domain; Serine-threonine/tyrosine-protein kinase, catalytic domain; PAS domain; PAS domain; PAS domain; Serine-threonine/tyrosine-protein kinase, catalytic domain; Serine-threonine/tyrosine-protein kinase, catalytic domain; Serine-threonine/tyrosine-protein kinase, catalytic domain; Serine-threon…
757	MS.gene015620	275	17.3314	21.626	2.28155	1.55e-21	3.68e-17	SPL1305_AL_SPL1306_AL	up	Protein of unknown function DUF597; B-box-type zinc finger
765	MS.gene015711	5661	137.564	4.78871	1.35833	3.58e-06	0.00500743	SPL1306_Control_WT_AL	up	S-adenosyl-L-methionine-dependent methyltransferase; MT-A70-like; MT-A70-like
766	MS.gene015711	5250	137.564	4.21756	1.64174	1.14e-05	0.00611433	SPL1305_Control_WT_AL	up	S-adenosyl-L-methionine-dependent methyltransferase; MT-A70-like; MT-A70-like
768	MS.gene015712	4120	649.161	1.14014	0.434059	2.08e-05	0.0134712	SPL1306_AL_WT_AL	up	JAB1/MPN/MOV34 metalloenzyme domain; JAB1/MPN/MOV34 metalloenzyme domain; USP8 dimerisation domain; MPN domain
770	MS.gene01574	4165	120.983	1.00166	0.71394	0.0002397	0.0451913	SPL1306_AL_WT_Control	up	Protein kinase-like domain superfamily; NAF/FISL domain; Protein kinase domain; Protein kinase domain; Serine/threonine-protein kinase, active site; NAF domain; Protein kinase domain; Protein kinase, ATP binding site
771	MS.gene01574	5692	120.983	1.28828	0.780632	0.000137938	0.0366302	SPL1306_Control_WT_Control	up	Protein kinase-like domain superfamily; NAF/FISL domain; Protein kinase domain; Protein kinase domain; Serine/threonine-protein kinase, active site; NAF domain; Protein kinase domain; Protein kinase, ATP binding site
776	MS.gene015892	6042	368.01	3.18214	1.20142	1.33e-05	0.0124714	WT_AL_WT_Control	up	UbiB domain; Protein kinase domain; Protein kinase-like domain superfamily
780	MS.gene016033	2342	7.18436	1.94097	2.54227	0.000288583	0.0323553	SPL1306_AL_SPL1305_Control	up	PPPDE putative peptidase domain; PPPDE putative peptidase domain superfamily; PPPDE putative peptidase domain
783	MS.gene016154	727	10.4776	2.82058	2.79011	0.000137675	0.0236718	SPL1305_AL_SPL1306_Control	up	Alpha crystallin/Hsp20 domain; Alpha crystallin/Hsp20 domain; HSP20-like chaperone; HSP20-like chaperone
784	MS.gene016157	1976	50.077	3.5837	1.07827	4.98e-06	0.00449406	SPL1305_AL_WT_Control	up	Alfin
791	MS.gene016207	6121	168.898	1.83298	0.603202	8.27e-06	0.00910955	WT_AL_WT_Control	up	Cytochrome P450; Cytochrome P450; Cytochrome P450; Cytochrome P450; Cytochrome P450 superfamily; Cytochrome P450 superfamily; Cytochrome P450, E-class, group I; Cytochrome P450, E-class, group I; Cytochrome P450, E-class, group I; Cytochrome P450, E-class, group I; Cytochrome P450, E-class, group I; Cytochrome P450, E-class, group I; Cytochrome P450, E-class, group I; Cytochrome P450, E-class, gr…
793	MS.gene016210	2943	10.6224	1.45305	2.19813	0.000569656	0.0464078	SPL1306_AL_SPL1305_Control	up	DEAD/DEAH box helicase domain; Helicase superfamily 1/2, ATP-binding domain; Helicase, C-terminal; Sec63 domain; Helicase superfamily 1/2, ATP-binding domain; Helicase, C-terminal; P-loop containing nucleoside triphosphate hydrolase; Winged helix DNA-binding domain superfamily; Helicase, C-terminal; Sec63 domain
795	MS.gene016508	877	22.8455	2.82815	2.28984	0.000140855	0.0238407	SPL1305_AL_SPL1306_Control	up	NA
797	MS.gene016644	1546	32.6219	1.66748	0.963444	7.99e-05	0.0203839	SPL1305_AL_WT_AL	up	Reverse transcriptase, RNA-dependent DNA polymerase
798	MS.gene016644	3448	32.6219	2.06937	0.909864	5.34e-05	0.0127764	SPL1306_AL_SPL1306_Control	up	Reverse transcriptase, RNA-dependent DNA polymerase
799	MS.gene016644	4994	32.6219	1.26779	1.00715	0.000117582	0.0258841	SPL1305_Control_WT_AL	up	Reverse transcriptase, RNA-dependent DNA polymerase
800	MS.gene016644	4656	32.6219	3.32164	0.645167	1.01e-07	0.000188353	SPL1305_Control_SPL1306_Control	up	Reverse transcriptase, RNA-dependent DNA polymerase
801	MS.gene016644	879	32.6219	3.28001	0.687395	6.27e-08	0.000119576	SPL1305_AL_SPL1306_Control	up	Reverse transcriptase, RNA-dependent DNA polymerase
802	MS.gene016676	2925	239.23	0.842715	0.44591	0.000274475	0.0311911	SPL1306_AL_SPL1305_Control	up	Cellulose synthase; Nucleotide-diphospho-sugar transferases; Nucleotide-diphospho-sugar transferases
803	MS.gene016696	1570	14.5437	4.35806	3.10275	4.58e-05	0.0143683	SPL1305_AL_WT_AL	up	Zinc finger, CCHC-type; Zinc finger, CCHC-type superfamily; Zinc finger, CCHC-type; Zinc finger, CCHC-type
804	MS.gene016696	5012	14.5437	3.83737	3.09798	5.59e-05	0.0169253	SPL1305_Control_WT_AL	up	Zinc finger, CCHC-type; Zinc finger, CCHC-type superfamily; Zinc finger, CCHC-type; Zinc finger, CCHC-type
808	MS.gene016794	3356	583.958	1.62107	0.908152	0.000150457	0.0245164	SPL1306_AL_SPL1306_Control	up	Protein kinase-like domain superfamily; Serine/threonine-protein kinase, active site; Protein kinase, ATP binding site; Protein kinase domain; Protein kinase domain; Protein kinase domain
809	MS.gene016794	790	583.958	2.39039	0.777619	5.25e-06	0.00274144	SPL1305_AL_SPL1306_Control	up	Protein kinase-like domain superfamily; Serine/threonine-protein kinase, active site; Protein kinase, ATP binding site; Protein kinase domain; Protein kinase domain; Protein kinase domain
814	MS.gene016869	6052	10.2532	18.5768	2.897	3.17e-11	3.14e-07	WT_AL_WT_Control	up	Protein argonaute, N-terminal; Piwi domain; Argonaute, linker 1 domain; Piwi domain; Piwi domain; PAZ domain superfamily; Argonaute linker 2 domain; Ribonuclease H superfamily; Argonaute, linker 1 domain; PAZ domain; PAZ domain; Ribonuclease H-like superfamily
815	MS.gene016869	5336	10.2532	12.108	5.57242	3.36e-06	0.00461688	SPL1305_Control_WT_Control	up	Protein argonaute, N-terminal; Piwi domain; Argonaute, linker 1 domain; Piwi domain; Piwi domain; PAZ domain superfamily; Argonaute linker 2 domain; Ribonuclease H superfamily; Argonaute, linker 1 domain; PAZ domain; PAZ domain; Ribonuclease H-like superfamily
816	MS.gene016869	4280	10.2532	15.2792	3.84507	3.47e-07	0.000561063	SPL1306_AL_WT_Control	up	Protein argonaute, N-terminal; Piwi domain; Argonaute, linker 1 domain; Piwi domain; Piwi domain; PAZ domain superfamily; Argonaute linker 2 domain; Ribonuclease H superfamily; Argonaute, linker 1 domain; PAZ domain; PAZ domain; Ribonuclease H-like superfamily
817	MS.gene016869	2013	10.2532	21.6029	2.94498	1.26e-13	1.12e-09	SPL1305_AL_WT_Control	up	Protein argonaute, N-terminal; Piwi domain; Argonaute, linker 1 domain; Piwi domain; Piwi domain; PAZ domain superfamily; Argonaute linker 2 domain; Ribonuclease H superfamily; Argonaute, linker 1 domain; PAZ domain; PAZ domain; Ribonuclease H-like superfamily
818	MS.gene016869	5766	10.2532	19.5899	2.9554	1.93e-11	1.19e-07	SPL1306_Control_WT_Control	up	Protein argonaute, N-terminal; Piwi domain; Argonaute, linker 1 domain; Piwi domain; Piwi domain; PAZ domain superfamily; Argonaute linker 2 domain; Ribonuclease H superfamily; Argonaute, linker 1 domain; PAZ domain; PAZ domain; Ribonuclease H-like superfamily
819	MS.gene017134	1453	3441.5	1.50473	0.650236	1.31e-05	0.00618025	SPL1305_AL_WT_AL	up	NA
820	MS.gene017149	782	110.581	1.84434	1.70072	0.000381795	0.0450629	SPL1305_AL_SPL1306_Control	up	Alpha crystallin/Hsp20 domain; HSP20-like chaperone; HSP20-like chaperone; Alpha crystallin/Hsp20 domain
825	MS.gene01734	2231	40.6951	1.59562	1.43547	0.000342844	0.0357474	SPL1306_AL_SPL1305_Control	up	NA
829	MS.gene017472	4932	4232.87	0.583056	0.239372	0.000153837	0.0305732	SPL1305_Control_WT_AL	up	FAS1 domain; FAS1 domain superfamily; FAS1 domain; FAS1 domain; FAS1 domain superfamily; FAS1 domain superfamily; FAS1 domain; FAS1 domain; FAS1 domain superfamily; FAS1 domain
834	MS.gene017588	5924	110.261	3.40484	2.17068	3.89e-05	0.0188124	SPL1306_Control_WT_Control	up	RNA recognition motif domain; RNA-binding domain superfamily; RNA recognition motif domain; Nucleotide-binding alpha-beta plait domain superfamily; RNA recognition motif domain
835	MS.gene017588	6117	110.261	2.6908	2.41587	9.55e-05	0.0439134	WT_AL_WT_Control	up	RNA recognition motif domain; RNA-binding domain superfamily; RNA recognition motif domain; Nucleotide-binding alpha-beta plait domain superfamily; RNA recognition motif domain
838	MS.gene017642	4992	63.137	3.10331	2.57206	9.52e-05	0.0226068	SPL1305_Control_WT_AL	up	Oxoglutarate/iron-dependent dioxygenase; Non-haem dioxygenase N-terminal domain; Oxoglutarate/iron-dependent dioxygenase; Isopenicillin N synthase-like
839	MS.gene017642	1544	63.137	7.60457	1.85406	4.6e-08	0.000108689	SPL1305_AL_WT_AL	up	Oxoglutarate/iron-dependent dioxygenase; Non-haem dioxygenase N-terminal domain; Oxoglutarate/iron-dependent dioxygenase; Isopenicillin N synthase-like
850	MS.gene017914	2940	547.329	1.25151	0.493146	1.84e-05	0.00595939	SPL1306_AL_SPL1305_Control	up	Glycoside hydrolase superfamily; Aldolase-type TIM barrel; Glycosyl hydrolases 36
851	MS.gene017958	1111	6.73379	1.76247	2.44321	0.000418049	0.0474024	SPL1305_AL_SPL1306_Control	up	Basic-leucine zipper domain; Transcription factor TGA like domain; Basic-leucine zipper domain; Basic-leucine zipper domain; Transcription factor TGA like domain; Basic-leucine zipper domain
852	MS.gene018045	1783	3408.69	0.519137	0.176154	0.000162004	0.0293603	SPL1305_AL_WT_AL	up	Ribosomal protein L5 domain superfamily; Ribosomal protein L5, conserved site; Ribosomal protein L5 domain superfamily; Ribosomal protein L5, C-terminal; Ribosomal protein L5, N-terminal; Ribosomal protein L5
855	MS.gene018208	5205	139.453	2.36963	0.690968	1.53e-06	0.00147792	SPL1305_Control_WT_AL	up	NA
856	MS.gene018269	1846	6.77273	2.53599	2.95366	0.000218882	0.0331764	SPL1305_AL_WT_AL	up	Reversibly glycosylated polypeptide family; Nucleotide-diphospho-sugar transferases; Reversibly glycosylated polypeptide
857	MS.gene018286	4421	7.11279	36.5972	5.01055	6.18e-14	5.49e-10	SPL1306_AL_WT_Control	up	Transferase; Chloramphenicol acetyltransferase-like domain superfamily; Chloramphenicol acetyltransferase-like domain superfamily
858	MS.gene018286	2108	7.11279	38.8041	4.98628	1.08e-15	1.1e-11	SPL1305_AL_WT_Control	up	Transferase; Chloramphenicol acetyltransferase-like domain superfamily; Chloramphenicol acetyltransferase-like domain superfamily
859	MS.gene018286	5880	7.11279	36.9313	5.04651	3.22e-14	2.72e-10	SPL1306_Control_WT_Control	up	Transferase; Chloramphenicol acetyltransferase-like domain superfamily; Chloramphenicol acetyltransferase-like domain superfamily
860	MS.gene018286	5395	7.11279	32.897	5.03975	1.16e-11	8.45e-08	SPL1305_Control_WT_Control	up	Transferase; Chloramphenicol acetyltransferase-like domain superfamily; Chloramphenicol acetyltransferase-like domain superfamily
861	MS.gene018286	1700	7.11279	4.8513	7.87769	0.000198416	0.0319561	SPL1305_AL_WT_AL	up	Transferase; Chloramphenicol acetyltransferase-like domain superfamily; Chloramphenicol acetyltransferase-like domain superfamily
863	MS.gene018288	249	64.9813	2.03146	1.56002	0.000191221	0.0449851	SPL1305_AL_SPL1306_AL	up	Chloramphenicol acetyltransferase-like domain superfamily; Chloramphenicol acetyltransferase-like domain superfamily; Transferase
864	MS.gene018288	1699	64.9813	3.20767	1.28521	2.38e-05	0.0093884	SPL1305_AL_WT_AL	up	Chloramphenicol acetyltransferase-like domain superfamily; Chloramphenicol acetyltransferase-like domain superfamily; Transferase
865	MS.gene018288	5091	64.9813	2.54674	1.63005	7.03e-05	0.019122	SPL1305_Control_WT_AL	up	Chloramphenicol acetyltransferase-like domain superfamily; Chloramphenicol acetyltransferase-like domain superfamily; Transferase
867	MS.gene018370	4986	496.616	0.714391	0.462765	0.000144339	0.0295202	SPL1305_Control_WT_AL	up	Inorganic polyphosphate/ATP-NAD kinase, N-terminal; Diacylglycerol kinase, catalytic domain; Diacylglycerol kinase, catalytic domain; Diacylglycerol kinase, plant; Diacylglycerol kinase, accessory domain; Diacylglycerol kinase, accessory domain; NAD kinase/diacylglycerol kinase-like domain superfamily; Diacylglycerol kinase, catalytic domain
869	MS.gene018371	4985	342.892	0.557279	0.183223	6.72e-05	0.0187328	SPL1305_Control_WT_AL	up	TrmO-like, N-terminal domain; YaeB-like superfamily; TrmO-like, N-terminal domain; TrmO-like, N-terminal domain; YaeB, N-terminal domain superfamily; TrmO-like, N-terminal domain
872	MS.gene018547	1672	48.5175	0.883103	0.763827	0.000462164	0.0491189	SPL1305_AL_WT_AL	up	EamA domain; EamA domain
875	MS.gene018595	505	20.7494	4.56186	1.41887	3.89e-06	0.00445175	SPL1305_AL_SPL1305_Control	up	NA
876	MS.gene018595	2792	20.7494	2.26505	1.88988	0.000201053	0.0254158	SPL1306_AL_SPL1305_Control	up	NA
878	MS.gene018645	4474	45.7613	2.04253	1.75466	0.000201354	0.0396445	SPL1306_AL_WT_Control	up	Tetratricopeptide-like helical domain superfamily; HAT (Half-A-TPR) repeat; HAT (Half-A-TPR) repeat; HAT (Half-A-TPR) repeat; HAT (Half-A-TPR) repeat; HAT (Half-A-TPR) repeat; HAT (Half-A-TPR) repeat; Tetratricopeptide-like helical domain superfamily; Tetratricopeptide-like helical domain superfamily
879	MS.gene018658	4475	42.9154	2.65441	1.6782	7.86e-05	0.0224341	SPL1306_AL_WT_Control	up	Zinc finger, CCHC-type superfamily; Zinc finger, CCHC-type; Zinc finger, CCHC-type; Zinc finger, CCHC-type
880	MS.gene018682	1781	581.756	0.708179	0.334074	0.000116822	0.0249487	SPL1305_AL_WT_AL	up	H/ACA ribonucleoprotein complex, subunit Nop10 superfamily; H/ACA ribonucleoprotein complex, subunit Nop10 superfamily; H/ACA ribonucleoprotein complex, subunit Nop10
884	MS.gene018703	5936	572.987	0.946519	0.58057	0.000178291	0.0423637	SPL1306_Control_WT_Control	up	Pre-mRNA-splicing factor SLU7 domain
886	MS.gene018720	1782	8.77472	2.60056	2.85663	0.000203108	0.0320361	SPL1305_AL_WT_AL	up	Zinc finger, RING-type; Zinc finger, RING/FYVE/PHD-type; Zinc finger, RING-type; Zinc finger, RING-type
887	MS.gene018752	5411	138.274	2.03555	0.610338	5.34e-06	0.0063208	SPL1305_Control_WT_Control	up	Nucleotide-diphospho-sugar transferases; Glycosyl transferase, family 8; Nucleotide-diphospho-sugar transferases
889	MS.gene019241	4680	21.1303	19.0532	4.0695	1.77e-07	0.000300111	SPL1305_Control_SPL1306_Control	up	NA
890	MS.gene019241	947	21.1303	16.8061	5.35652	1.4e-06	0.00112706	SPL1305_AL_SPL1306_Control	up	NA
892	MS.gene019241	3536	21.1303	19.2255	3.97876	1.54e-07	0.000216777	SPL1306_AL_SPL1306_Control	up	NA
894	MS.gene019262	491	413.825	2.4337	0.938468	1.65e-05	0.0126182	SPL1305_AL_SPL1305_Control	up	NA
895	MS.gene019262	1624	413.825	3.50373	0.647999	1.42e-08	4.48e-05	SPL1305_AL_WT_AL	up	NA
896	MS.gene019582	2657	1347.4	0.53433	0.232126	0.000349475	0.0360414	SPL1306_AL_SPL1305_Control	up	Acyclic terpene utilisation
897	MS.gene019619	904	277.93	1.16597	0.386691	1.93e-05	0.00656023	SPL1305_AL_SPL1306_Control	up	Protein kinase-like domain superfamily; Protein kinase domain; Tetratricopeptide-like helical domain superfamily; Serine-threonine/tyrosine-protein kinase, catalytic domain; Tetratricopeptide-like helical domain superfamily
898	MS.gene01965	3152	25.171	5.05854	2.57093	6.78e-06	0.00332672	SPL1306_AL_SPL1306_Control	up	Rpb4/RPC9 superfamily; RNA polymerase Rpb4/RPC9, core; RNA polymerase subunit RPB4/RPC9; HRDC-like superfamily
900	MS.gene01965	634	25.171	5.65374	2.12096	3.7e-06	0.0021767	SPL1305_AL_SPL1306_Control	up	Rpb4/RPC9 superfamily; RNA polymerase Rpb4/RPC9, core; RNA polymerase subunit RPB4/RPC9; HRDC-like superfamily
901	MS.gene01965	4573	25.171	5.57346	2.24156	8.55e-06	0.00755251	SPL1305_Control_SPL1306_Control	up	Rpb4/RPC9 superfamily; RNA polymerase Rpb4/RPC9, core; RNA polymerase subunit RPB4/RPC9; HRDC-like superfamily
904	MS.gene019704	905	251.345	0.978895	0.54561	0.000299056	0.0393383	SPL1305_AL_SPL1306_Control	up	Zinc finger, RING-type; Zinc finger, RING-type; Zinc finger, RING/FYVE/PHD-type; Zinc finger, RING-type
907	MS.gene019708	906	145.492	2.93058	1.63462	6.99e-05	0.0158636	SPL1305_AL_SPL1306_Control	up	Oxoglutarate/iron-dependent dioxygenase; Oxoglutarate/iron-dependent dioxygenase; Non-haem dioxygenase N-terminal domain; Isopenicillin N synthase-like; Isopenicillin N synthase-like
913	MS.gene020064	3971	89.205	2.03086	1.45092	0.000190436	0.0451739	SPL1306_AL_WT_AL	up	FKBP-type peptidyl-prolyl cis-trans isomerase domain; FKBP-type peptidyl-prolyl cis-trans isomerase domain; FKBP-type peptidyl-prolyl cis-trans isomerase domain; FKBP-type peptidyl-prolyl cis-trans isomerase domain; FKBP-type peptidyl-prolyl cis-trans isomerase domain; FKBP-type peptidyl-prolyl cis-trans isomerase domain
914	MS.gene020163	2934	5795.88	0.576002	0.2515	0.000298621	0.0330536	SPL1306_AL_SPL1305_Control	up	Bulb-type lectin domain; Protein kinase domain; Serine-threonine/tyrosine-protein kinase, catalytic domain; Bulb-type lectin domain; Protein kinase, ATP binding site; Protein kinase domain; Bulb-type lectin domain; Bulb-type lectin domain superfamily; S-receptor-like serine/threonine-protein kinase; Serine/threonine-protein kinase, active site; Protein kinase-like domain superfamily; Bulb-type le…
916	MS.gene020205	5653	6.67389	3.03673	2.8621	0.000146477	0.0499414	SPL1306_Control_WT_AL	up	Mlo-related protein
922	MS.gene020385	1817	291.296	0.641563	0.327071	0.000267663	0.0373367	SPL1305_AL_WT_AL	up	H/ACA ribonucleoprotein complex, subunit Nop10 superfamily; H/ACA ribonucleoprotein complex, subunit Nop10 superfamily; H/ACA ribonucleoprotein complex, subunit Nop10
923	MS.gene020385	5181	291.296	0.596553	0.303332	0.000228384	0.0385857	SPL1305_Control_WT_AL	up	H/ACA ribonucleoprotein complex, subunit Nop10 superfamily; H/ACA ribonucleoprotein complex, subunit Nop10 superfamily; H/ACA ribonucleoprotein complex, subunit Nop10
924	MS.gene020386	4505	110.002	2.78657	2.1122	9.23e-05	0.0242205	SPL1306_AL_WT_Control	up	Protein kinase-like domain superfamily; Serine/threonine-protein kinase, active site; Serine/threonine-protein kinase, active site; Protein kinase domain; Protein kinase domain; Protein kinase domain; Protein kinase, ATP binding site; Protein kinase-like domain superfamily; Protein kinase, C-terminal; AGC-kinase, C-terminal; Protein kinase domain; Protein kinase domain; AGC-kinase, C-terminal
925	MS.gene020386	6131	110.002	4.11708	2.00332	1.6e-05	0.013842	WT_AL_WT_Control	up	Protein kinase-like domain superfamily; Serine/threonine-protein kinase, active site; Serine/threonine-protein kinase, active site; Protein kinase domain; Protein kinase domain; Protein kinase domain; Protein kinase, ATP binding site; Protein kinase-like domain superfamily; Protein kinase, C-terminal; AGC-kinase, C-terminal; Protein kinase domain; Protein kinase domain; AGC-kinase, C-terminal
927	MS.gene020386	5953	110.002	4.0271	1.80562	1.23e-05	0.00913885	SPL1306_Control_WT_Control	up	Protein kinase-like domain superfamily; Serine/threonine-protein kinase, active site; Serine/threonine-protein kinase, active site; Protein kinase domain; Protein kinase domain; Protein kinase domain; Protein kinase, ATP binding site; Protein kinase-like domain superfamily; Protein kinase, C-terminal; AGC-kinase, C-terminal; Protein kinase domain; Protein kinase domain; AGC-kinase, C-terminal
933	MS.gene02053	2270	27.7633	1.46871	1.17119	0.000262495	0.0301114	SPL1306_AL_SPL1305_Control	up	Aromatic-L-amino-acid decarboxylase; Aromatic-L-amino-acid decarboxylase; Aromatic-L-amino-acid decarboxylase; Aromatic-L-amino-acid decarboxylase; Aromatic-L-amino-acid decarboxylase; Aromatic-L-amino-acid decarboxylase; Aromatic-L-amino-acid decarboxylase; Aromatic-L-amino-acid decarboxylase; Aromatic-L-amino-acid decarboxylase; Pyridoxal phosphate-dependent transferase; Pyridoxal phosphate-dep…
936	MS.gene020826	658	240.738	1.20145	0.672368	0.000193653	0.0296029	SPL1305_AL_SPL1306_Control	up	ER membrane protein complex subunit 8/9; ER membrane protein complex subunit 8/9; MPN domain
937	MS.gene020826	1317	240.738	1.29747	0.794267	8.92e-05	0.0215036	SPL1305_AL_WT_AL	up	ER membrane protein complex subunit 8/9; ER membrane protein complex subunit 8/9; MPN domain
938	MS.gene020966	4833	3339.63	0.58703	0.265795	0.00019698	0.0351689	SPL1305_Control_WT_AL	up	FAS1 domain; FAS1 domain; FAS1 domain; FAS1 domain superfamily; FAS1 domain; FAS1 domain superfamily; FAS1 domain superfamily; FAS1 domain superfamily; FAS1 domain; FAS1 domain
947	MS.gene021395	4229	296.172	1.22402	0.818445	0.000151916	0.033387	SPL1306_AL_WT_Control	up	Exostosin, GT47 domain
948	MS.gene021395	3270	296.172	1.57696	0.750541	7.68e-05	0.0161443	SPL1306_AL_SPL1306_Control	up	Exostosin, GT47 domain
949	MS.gene021395	2406	296.172	1.27973	0.730744	0.000101919	0.0166839	SPL1306_AL_SPL1305_Control	up	Exostosin, GT47 domain
953	MS.gene021661	5875	738.624	0.909507	0.293196	1.07e-05	0.00849297	SPL1306_Control_WT_Control	up	Leucine-rich repeat; Leucine-rich repeat; Leucine-rich repeat-containing N-terminal, plant-type; Leucine-rich repeat; Leucine-rich repeat, typical subtype; Leucine-rich repeat, typical subtype; Leucine-rich repeat, typical subtype; Leucine-rich repeat, typical subtype; Leucine-rich repeat, typical subtype; Leucine-rich repeat, typical subtype; Leucine-rich repeat, typical subtype; Leucine-rich re…
955	MS.gene021705	2106	2680.56	1.10135	0.615278	7.05e-05	0.0260657	SPL1305_AL_WT_Control	up	Gibberellin regulated protein
956	MS.gene021705	1687	2680.56	0.921767	0.569388	0.000124092	0.0258967	SPL1305_AL_WT_AL	up	Gibberellin regulated protein
957	MS.gene021713	510	224.607	2.06969	0.630852	4.06e-06	0.0045096	SPL1305_AL_SPL1305_Control	up	Terpene synthase, N-terminal domain; Isoprenoid synthase domain superfamily; Isoprenoid synthase domain superfamily; Terpenoid cyclases/protein prenyltransferase alpha-alpha toroid; Terpene synthase, N-terminal domain superfamily; Terpene cyclase-like 1, C-terminal domain; Terpene synthase, metal-binding domain
958	MS.gene021713	2818	224.607	2.96682	0.510768	3.71e-10	1.23e-06	SPL1306_AL_SPL1305_Control	up	Terpene synthase, N-terminal domain; Isoprenoid synthase domain superfamily; Isoprenoid synthase domain superfamily; Terpenoid cyclases/protein prenyltransferase alpha-alpha toroid; Terpene synthase, N-terminal domain superfamily; Terpene cyclase-like 1, C-terminal domain; Terpene synthase, metal-binding domain
960	MS.gene021713	3590	224.607	1.29509	0.690818	0.000140081	0.0235784	SPL1306_AL_SPL1306_Control	up	Terpene synthase, N-terminal domain; Isoprenoid synthase domain superfamily; Isoprenoid synthase domain superfamily; Terpenoid cyclases/protein prenyltransferase alpha-alpha toroid; Terpene synthase, N-terminal domain superfamily; Terpene cyclase-like 1, C-terminal domain; Terpene synthase, metal-binding domain
964	MS.gene021869	1128	100.847	2.48435	1.06814	2.9e-05	0.00848719	SPL1305_AL_SPL1306_Control	up	UDP-glucuronosyl/UDP-glucosyltransferase
967	MS.gene02189	4587	446.873	2.50892	1.49096	8.96e-05	0.0359975	SPL1305_Control_SPL1306_Control	up	Carbonic anhydrase, prokaryotic-like, conserved site; Carbonic anhydrase superfamily; Carbonic anhydrase, prokaryotic-like, conserved site; Carbonic anhydrase; Carbonic anhydrase; Carbonic anhydrase superfamily
971	MS.gene021937	2956	2220.23	0.522982	0.21232	0.000229554	0.0279006	SPL1306_AL_SPL1305_Control	up	Serine-threonine/tyrosine-protein kinase, catalytic domain; Protein kinase domain; Serine/threonine-protein kinase, active site; Protein kinase, ATP binding site; Protein kinase-like domain superfamily; Protein kinase domain; Malectin-like domain
974	MS.gene022010	3706	816.806	0.552916	0.20502	7.5e-05	0.0158747	SPL1306_AL_SPL1306_Control	up	Ubiquitin-like domain superfamily; Phosphatidylinositol 3-/4-kinase, catalytic domain
975	MS.gene022010	4482	816.806	0.602941	0.199621	2.54e-05	0.0114374	SPL1306_AL_WT_Control	up	Ubiquitin-like domain superfamily; Phosphatidylinositol 3-/4-kinase, catalytic domain
976	MS.gene022010	2955	816.806	0.473354	0.185048	0.000232537	0.0281036	SPL1306_AL_SPL1305_Control	up	Ubiquitin-like domain superfamily; Phosphatidylinositol 3-/4-kinase, catalytic domain
981	MS.gene022106	5084	1659.19	0.545722	0.181282	8.33e-05	0.0209112	SPL1305_Control_WT_AL	up	Ribosomal protein L7Ae/L30e/S12e/Gadd45; 50S ribosomal protein L30e-like; Ribosomal protein L30e, conserved site; Ribosomal protein L30e, conserved site; 50S ribosomal protein L30e-like; Ribosomal protein L30e
985	MS.gene022184	3030	368.417	0.911162	0.202995	9.92e-08	0.000152937	SPL1306_AL_SPL1305_Control	up	Protein of unknown function DUF760
986	MS.gene02219	1949	486.488	1.63344	0.458797	1.11e-06	0.00154478	SPL1305_AL_WT_Control	up	Heat shock protein 70, conserved site; Heat shock protein 70, conserved site; Chaperone DnaK; Heat shock protein 70kD, peptide-binding domain superfamily; Heat shock protein 70kD, C-terminal domain superfamily; Heat shock protein 70kD, C-terminal domain superfamily; Heat shock protein 70, conserved site; Chaperone DnaK; Heat shock protein 70kD, peptide-binding domain superfamily; Heat shock prote…
987	MS.gene02219	4196	486.488	0.988484	0.498567	8.7e-05	0.0236763	SPL1306_AL_WT_Control	up	Heat shock protein 70, conserved site; Heat shock protein 70, conserved site; Chaperone DnaK; Heat shock protein 70kD, peptide-binding domain superfamily; Heat shock protein 70kD, C-terminal domain superfamily; Heat shock protein 70kD, C-terminal domain superfamily; Heat shock protein 70, conserved site; Chaperone DnaK; Heat shock protein 70kD, peptide-binding domain superfamily; Heat shock prote…
988	MS.gene02219	3206	486.488	1.34216	0.475276	1.4e-05	0.00542655	SPL1306_AL_SPL1306_Control	up	Heat shock protein 70, conserved site; Heat shock protein 70, conserved site; Chaperone DnaK; Heat shock protein 70kD, peptide-binding domain superfamily; Heat shock protein 70kD, C-terminal domain superfamily; Heat shock protein 70kD, C-terminal domain superfamily; Heat shock protein 70, conserved site; Chaperone DnaK; Heat shock protein 70kD, peptide-binding domain superfamily; Heat shock prote…
989	MS.gene02219	673	486.488	1.76373	0.420685	1.21e-07	0.000191537	SPL1305_AL_SPL1306_Control	up	Heat shock protein 70, conserved site; Heat shock protein 70, conserved site; Chaperone DnaK; Heat shock protein 70kD, peptide-binding domain superfamily; Heat shock protein 70kD, C-terminal domain superfamily; Heat shock protein 70kD, C-terminal domain superfamily; Heat shock protein 70, conserved site; Chaperone DnaK; Heat shock protein 70kD, peptide-binding domain superfamily; Heat shock prote…
995	MS.gene022247	232	28.3274	3.10253	1.6053	4.75e-05	0.0200995	SPL1305_AL_SPL1306_AL	up	Multicopper oxidase, type 3; Ascorbate oxidase, first cupredoxin domain; Multicopper oxidase, type 1; Cupredoxin; Cupredoxin; Ascorbate oxidase, third cupredoxin domain; Cupredoxin; Multicopper oxidases, conserved site; Multicopper oxidase, copper-binding site; L-ascorbate oxidase, plants; Cupredoxin; Multicopper oxidase, type 2; Cupredoxin; Cupredoxin
996	MS.gene022251	4398	280.088	0.656472	0.292515	0.000163461	0.035314	SPL1306_AL_WT_Control	up	YgfZ/GcvT conserved site; GTP-binding protein TrmE/Glycine cleavage system T protein, domain 1
997	MS.gene022282	2772	531.169	0.801647	0.376108	0.000197731	0.0251331	SPL1306_AL_SPL1305_Control	up	Armadillo; Armadillo-type fold; Zinc finger, RING/FYVE/PHD-type; U box domain; Armadillo; Armadillo-like helical; U box domain; U box domain
998	MS.gene02230	6025	2332.13	0.34071	0.193463	6.61e-05	0.0377373	WT_AL_WT_Control	up	Cytochrome P450 superfamily; Cytochrome P450 superfamily; Cytochrome P450; Cytochrome P450, E-class, group I; Cytochrome P450, E-class, group I; Cytochrome P450, E-class, group I; Cytochrome P450, E-class, group I; Cytochrome P450, E-class, group I; Cytochrome P450, E-class, group I; Cytochrome P450, E-class, group I; Cytochrome P450, E-class, group I; Cytochrome P450; Cytochrome P450; Cytochrome…
999	MS.gene02230	2336	2332.13	0.628496	0.178926	4.21e-06	0.00243408	SPL1306_AL_SPL1305_Control	up	Cytochrome P450 superfamily; Cytochrome P450 superfamily; Cytochrome P450; Cytochrome P450, E-class, group I; Cytochrome P450, E-class, group I; Cytochrome P450, E-class, group I; Cytochrome P450, E-class, group I; Cytochrome P450, E-class, group I; Cytochrome P450, E-class, group I; Cytochrome P450, E-class, group I; Cytochrome P450, E-class, group I; Cytochrome P450; Cytochrome P450; Cytochrome…
1000	MS.gene02230	4195	2332.13	0.778548	0.163602	1.02e-07	0.000185085	SPL1306_AL_WT_Control	up	Cytochrome P450 superfamily; Cytochrome P450 superfamily; Cytochrome P450; Cytochrome P450, E-class, group I; Cytochrome P450, E-class, group I; Cytochrome P450, E-class, group I; Cytochrome P450, E-class, group I; Cytochrome P450, E-class, group I; Cytochrome P450, E-class, group I; Cytochrome P450, E-class, group I; Cytochrome P450, E-class, group I; Cytochrome P450; Cytochrome P450; Cytochrome…
1001	MS.gene022303	4002	106.104	5.34921	1.31192	2.86e-07	0.00052212	SPL1306_AL_WT_AL	up	Domain of unknown function DUF89; Pantothenate kinase, acetyl-CoA regulated, two-domain type; Type II pantothenate kinase; AF1104-like superfamily; At2g17340, three-helix bundle domain; Type II pantothenate kinase
1004	MS.gene022303	3516	106.104	3.53171	1.57797	1.82e-05	0.00645603	SPL1306_AL_SPL1306_Control	up	Domain of unknown function DUF89; Pantothenate kinase, acetyl-CoA regulated, two-domain type; Type II pantothenate kinase; AF1104-like superfamily; At2g17340, three-helix bundle domain; Type II pantothenate kinase
1005	MS.gene022303	2708	106.104	5.42398	1.24824	1.97e-07	0.000252552	SPL1306_AL_SPL1305_Control	up	Domain of unknown function DUF89; Pantothenate kinase, acetyl-CoA regulated, two-domain type; Type II pantothenate kinase; AF1104-like superfamily; At2g17340, three-helix bundle domain; Type II pantothenate kinase
1006	MS.gene022311	3515	108.9	2.2463	0.980268	5.05e-05	0.0122623	SPL1306_AL_SPL1306_Control	up	Glutaredoxin; Thioredoxin-like superfamily; Glutaredoxin subgroup; Glutaredoxin subgroup; Glutaredoxin subgroup; Glutaredoxin; Glutaredoxin, eukaryotic/virial
1007	MS.gene022425	2742	235.097	0.573347	0.268876	0.000466981	0.0419262	SPL1306_AL_SPL1305_Control	up	Endonuclease/exonuclease/phosphatase superfamily; AP endonuclease 1; Endonuclease/exonuclease/phosphatase superfamily; AP endonuclease 1; Endonuclease/exonuclease/phosphatase
1009	MS.gene022463	954	144.006	2.90151	0.757754	9.86e-07	0.000888693	SPL1305_AL_SPL1306_Control	up	Purple acid phosphatase, metallophosphatase domain; Purple acid phosphatase-like, N-terminal; Calcineurin-like phosphoesterase domain, ApaH type; Iron/zinc purple acid phosphatase-like C-terminal domain; Metallo-dependent phosphatase-like; Purple acid phosphatase, Fn3-like domain; Purple acid phosphatase, N-terminal
1010	MS.gene022463	3547	144.006	2.68717	0.720932	3.04e-06	0.00187221	SPL1306_AL_SPL1306_Control	up	Purple acid phosphatase, metallophosphatase domain; Purple acid phosphatase-like, N-terminal; Calcineurin-like phosphoesterase domain, ApaH type; Iron/zinc purple acid phosphatase-like C-terminal domain; Metallo-dependent phosphatase-like; Purple acid phosphatase, Fn3-like domain; Purple acid phosphatase, N-terminal
1020	MS.gene022573	5654	42.6904	5.26833	1.01755	1.97e-08	6.24e-05	SPL1306_Control_WT_AL	up	AT4G37440-like; FKBP-type peptidyl-prolyl cis-trans isomerase domain; FKBP-type peptidyl-prolyl cis-trans isomerase domain
1029	MS.gene022882	1572	114.158	0.764222	0.456603	0.000190912	0.0315465	SPL1305_AL_WT_AL	up	NA
1030	MS.gene023012	1161	128.649	0.912237	0.556654	0.000450993	0.0491417	SPL1305_AL_SPL1306_Control	up	Glycoside hydrolase family 17; X8 domain; X8 domain; Glycoside hydrolase family 17; Glycoside hydrolase superfamily
1031	MS.gene023045	1830	1626.95	0.681671	0.224886	2.21e-05	0.00893141	SPL1305_AL_WT_AL	up	Glyoxalase/Bleomycin resistance protein/Dihydroxybiphenyl dioxygenase; Vicinal oxygen chelate (VOC) domain; Glyoxalase/Bleomycin resistance protein/Dihydroxybiphenyl dioxygenase
1032	MS.gene023045	2168	1626.95	0.648475	0.272701	5.49e-05	0.0221552	SPL1305_AL_WT_Control	up	Glyoxalase/Bleomycin resistance protein/Dihydroxybiphenyl dioxygenase; Vicinal oxygen chelate (VOC) domain; Glyoxalase/Bleomycin resistance protein/Dihydroxybiphenyl dioxygenase
1033	MS.gene023050	1831	275.527	1.11567	0.729026	0.000124708	0.0258986	SPL1305_AL_WT_AL	up	Bifunctional inhibitor/plant lipid transfer protein/seed storage helical domain; Bifunctional inhibitor/plant lipid transfer protein/seed storage helical domain superfamily
1034	MS.gene023050	325	275.527	0.972556	0.754178	0.000206516	0.0457274	SPL1305_AL_SPL1306_AL	up	Bifunctional inhibitor/plant lipid transfer protein/seed storage helical domain; Bifunctional inhibitor/plant lipid transfer protein/seed storage helical domain superfamily
1038	MS.gene023125	6104	32.7662	4.42428	1.17079	1.35e-06	0.00227729	WT_AL_WT_Control	up	Two pore domain potassium channel; Two pore domain potassium channel; Potassium channel domain; Potassium channel domain
1040	MS.gene023152	1039	99.3232	1.18228	0.727138	0.000262949	0.036194	SPL1305_AL_SPL1306_Control	up	Ribosomal protein S11; Ribosomal protein S11; Ribosomal S11, conserved site; Ribosomal protein S11 superfamily; Ribosomal protein S11
1041	MS.gene023152	2112	99.3232	2.55734	0.598766	4.49e-07	0.000778677	SPL1305_AL_WT_Control	up	Ribosomal protein S11; Ribosomal protein S11; Ribosomal S11, conserved site; Ribosomal protein S11 superfamily; Ribosomal protein S11
1042	MS.gene023154	5099	116.207	1.31775	0.640784	7.88e-06	0.00486281	SPL1305_Control_WT_AL	up	NUC153
1043	MS.gene023154	1713	116.207	1.13366	0.598412	4.02e-05	0.0133918	SPL1305_AL_WT_AL	up	NUC153
1045	MS.gene023216	3617	76.8781	2.01285	1.62053	0.000266932	0.0340421	SPL1306_AL_SPL1306_Control	up	START domain; Homeobox-like domain superfamily; START domain; START domain
1049	MS.gene023235	4428	66.4712	0.889165	0.606247	0.000270268	0.04799	SPL1306_AL_WT_Control	up	Zinc finger, CCCH-type; Zinc finger, CCCH-type; Zinc finger, CCCH-type; Zinc finger, CCCH-type; Zinc finger, CCCH-type; Zinc finger, CCCH-type; Zinc finger, CCCH-type superfamily; Zinc finger, CCCH-type; Zinc-finger CCCH domain
1050	MS.gene023235	6103	66.4712	2.42295	0.429141	8.08e-09	3.3e-05	WT_AL_WT_Control	up	Zinc finger, CCCH-type; Zinc finger, CCCH-type; Zinc finger, CCCH-type; Zinc finger, CCCH-type; Zinc finger, CCCH-type; Zinc finger, CCCH-type; Zinc finger, CCCH-type superfamily; Zinc finger, CCCH-type; Zinc-finger CCCH domain
1052	MS.gene023269	3615	533.987	1.87925	0.789938	4.28e-05	0.0111487	SPL1306_AL_SPL1306_Control	up	Calcineurin-like phosphoesterase domain, ApaH type; Purple acid phosphatase; Purple acid phosphatase; Metallo-dependent phosphatase-like
1053	MS.gene023269	515	533.987	1.63682	0.995033	7.17e-05	0.0325675	SPL1305_AL_SPL1305_Control	up	Calcineurin-like phosphoesterase domain, ApaH type; Purple acid phosphatase; Purple acid phosphatase; Metallo-dependent phosphatase-like
1054	MS.gene023269	1038	533.987	1.49987	0.8154	0.000114511	0.0210243	SPL1305_AL_SPL1306_Control	up	Calcineurin-like phosphoesterase domain, ApaH type; Purple acid phosphatase; Purple acid phosphatase; Metallo-dependent phosphatase-like
1055	MS.gene023269	2841	533.987	1.78948	0.840782	2.61e-05	0.00723736	SPL1306_AL_SPL1305_Control	up	Calcineurin-like phosphoesterase domain, ApaH type; Purple acid phosphatase; Purple acid phosphatase; Metallo-dependent phosphatase-like
1056	MS.gene023276	1037	16.2438	1.7207	2.34239	0.000463863	0.0496799	SPL1305_AL_SPL1306_Control	up	Prolyl 4-hydroxylase, alpha subunit; Oxoglutarate/iron-dependent dioxygenase; Oxoglutarate/iron-dependent dioxygenase
1057	MS.gene023276	4712	16.2438	5.67642	2.77072	1.32e-05	0.0102882	SPL1305_Control_SPL1306_Control	up	Prolyl 4-hydroxylase, alpha subunit; Oxoglutarate/iron-dependent dioxygenase; Oxoglutarate/iron-dependent dioxygenase
1058	MS.gene023276	3614	16.2438	1.61106	2.24913	0.000343905	0.0396744	SPL1306_AL_SPL1306_Control	up	Prolyl 4-hydroxylase, alpha subunit; Oxoglutarate/iron-dependent dioxygenase; Oxoglutarate/iron-dependent dioxygenase
1059	MS.gene023277	5401	109.883	2.63143	1.07877	1.95e-05	0.0154579	SPL1305_Control_WT_Control	up	Glycoside hydrolase family 16; Glycoside hydrolase family 16; Xyloglucan endotransglucosylase/hydrolase; Concanavalin A-like lectin/glucanase domain superfamily; Xyloglucan endo-transglycosylase, C-terminal
1061	MS.gene02329	4850	206.887	2.01385	2.69992	0.000273298	0.0431915	SPL1305_Control_WT_AL	up	NA
1062	MS.gene023299	2539	40.2176	2.15649	1.78712	0.00021158	0.0264098	SPL1306_AL_SPL1305_Control	up	Transmembrane protein 214
1065	MS.gene023351	5892	39.3616	2.30094	1.57404	0.000133924	0.0358466	SPL1306_Control_WT_Control	up	NA
1066	MS.gene023375	1712	895.627	0.553163	0.249808	0.000449913	0.0483988	SPL1305_AL_WT_AL	up	LSM domain superfamily; LSM domain, eukaryotic/archaea-type; Small ribonucleoprotein associated, SmB/SmN; Small ribonucleoprotein associated, SmB/SmN; LSM domain, eukaryotic/archaea-type
1068	MS.gene023567	353	10.7469	4.14519	3.22935	4.8e-05	0.0201882	SPL1305_AL_SPL1306_AL	up	NA
1071	MS.gene023625	3389	44.1665	2.89693	0.966904	1.24e-05	0.00492378	SPL1306_AL_SPL1306_Control	up	Protein kinase domain; Malectin domain; Leucine-rich repeat domain superfamily; Leucine-rich repeat domain superfamily; Serine-threonine/tyrosine-protein kinase, catalytic domain; Leucine-rich repeat domain superfamily; Protein kinase-like domain superfamily; Protein kinase domain; Protein kinase, ATP binding site; Serine/threonine-protein kinase, active site
1074	MS.gene023636	2535	12.0531	20.5771	2.89962	7.64e-13	5.89e-09	SPL1306_AL_SPL1305_Control	up	Transcription factor, K-box; Transcription factor, K-box
1075	MS.gene023636	440	12.0531	22.0821	2.89093	1.22e-14	3.03e-10	SPL1305_AL_SPL1305_Control	up	Transcription factor, K-box; Transcription factor, K-box
1077	MS.gene023644	1489	192.394	0.831226	0.674829	0.000414232	0.046396	SPL1305_AL_WT_AL	up	SH3 domain; SH3 domain; AH/BAR domain superfamily; AH/BAR domain superfamily; SH3 domain; SH3-like domain superfamily
1081	MS.gene02366	5747	133.271	2.05402	0.867799	3.83e-05	0.0188124	SPL1306_Control_WT_Control	up	Petal formation-expressed
1084	MS.gene023737	36	180.244	0.898791	0.402346	1.34e-05	0.00880052	SPL1305_AL_SPL1306_AL	up	NA
1085	MS.gene023737	1308	180.244	0.689354	0.314179	0.000120096	0.0254269	SPL1305_AL_WT_AL	up	NA
1089	MS.gene023860	1790	3601.75	0.496991	0.165801	0.000173875	0.0300399	SPL1305_AL_WT_AL	up	Ribosomal protein L2; Ribosomal protein L2, archaeal-type; Ribosomal protein L2, C-terminal; Translation protein SH3-like domain superfamily; Nucleic acid-binding, OB-fold; Ribosomal protein L2; Ribosomal Proteins L2, RNA binding domain; Ribosomal protein L2, C-terminal; Ribosomal protein L2, conserved site; Ribosomal protein L2, domain 3; Ribosomal protein L2, domain 2
1090	MS.gene023901	1118	24.9448	2.83836	2.12873	0.00013173	0.0233219	SPL1305_AL_SPL1306_Control	up	Presenilin/signal peptide peptidase; Peptidase A22B, signal peptide peptidase; PA domain
1092	MS.gene23793	3699	387.542	1.90537	1.87676	0.000302916	0.0367176	SPL1306_AL_SPL1306_Control	up	Cytochrome P450, E-class, group I; Cytochrome P450, E-class, group I; Cytochrome P450, E-class, group I; Cytochrome P450, E-class, group I; Cytochrome P450, E-class, group I; Cytochrome P450, E-class, group I; Cytochrome P450, E-class, group I; Cytochrome P450, E-class, group I; Cytochrome P450 superfamily; Cytochrome P450, conserved site; Cytochrome P450 superfamily; Cytochrome P450; Cytochrome …
1095	MS.gene024027	3698	55.2001	2.52421	1.39391	8.86e-05	0.0176974	SPL1306_AL_SPL1306_Control	up	Zinc finger, CCCH-type superfamily; Zinc finger, CCCH-type superfamily; Zinc finger, CCCH-type; Zinc finger, CCCH-type superfamily; Zinc finger, CCCH-type superfamily; Zinc finger, CCCH-type; Zinc finger, CCCH-type; Zinc finger, CCCH-type; Zinc finger, CCCH-type; Zinc finger, CCCH-type; Zinc finger, CCCH-type; Zinc finger, CCCH-type; Zinc finger, CCCH-type; Zinc finger, CCCH-type; Zinc finger, CC…
1096	MS.gene024028	2146	281.879	2.29707	0.744847	5.78e-06	0.00477672	SPL1305_AL_WT_Control	up	Gdt1 family; Gdt1 family
1097	MS.gene024028	1788	281.879	2.26225	0.756188	7.56e-06	0.00408724	SPL1305_AL_WT_AL	up	Gdt1 family; Gdt1 family
1099	MS.gene024053	2145	129.387	2.54377	1.83946	0.000106818	0.0338186	SPL1305_AL_WT_Control	up	Luc7-related; Luc7-related
1100	MS.gene024054	2144	563.822	0.748916	0.398542	0.000107343	0.0338186	SPL1305_AL_WT_Control	up	NA
1102	MS.gene02407	4915	26.117	2.75717	1.90132	8.36e-05	0.0209166	SPL1305_Control_WT_AL	up	NA
1104	MS.gene02407	4623	26.117	5.24074	1.24265	7.01e-07	0.000940288	SPL1305_Control_SPL1306_Control	up	NA
1108	MS.gene024229	5153	145.262	1.12311	0.71482	4.18e-05	0.0146844	SPL1305_Control_WT_AL	up	Alpha/beta hydrolase fold-1; Diacylglycerol acyltransferase; Alpha/Beta hydrolase fold; Alpha/Beta hydrolase fold
1109	MS.gene024229	1786	145.262	2.0931	0.534354	6.11e-07	0.000684501	SPL1305_AL_WT_AL	up	Alpha/beta hydrolase fold-1; Diacylglycerol acyltransferase; Alpha/Beta hydrolase fold; Alpha/Beta hydrolase fold
1110	MS.gene024229	4737	145.262	1.56719	0.74222	3.54e-05	0.0201502	SPL1305_Control_SPL1306_Control	up	Alpha/beta hydrolase fold-1; Diacylglycerol acyltransferase; Alpha/Beta hydrolase fold; Alpha/Beta hydrolase fold
1112	MS.gene024229	1117	145.262	1.97592	0.522805	5e-07	0.000542366	SPL1305_AL_SPL1306_Control	up	Alpha/beta hydrolase fold-1; Diacylglycerol acyltransferase; Alpha/Beta hydrolase fold; Alpha/Beta hydrolase fold
1113	MS.gene024229	304	145.262	1.68521	0.651856	1e-05	0.00735698	SPL1305_AL_SPL1306_AL	up	Alpha/beta hydrolase fold-1; Diacylglycerol acyltransferase; Alpha/Beta hydrolase fold; Alpha/Beta hydrolase fold
1114	MS.gene024229	2143	145.262	1.63046	0.62231	1.07e-05	0.0077076	SPL1305_AL_WT_Control	up	Alpha/beta hydrolase fold-1; Diacylglycerol acyltransferase; Alpha/Beta hydrolase fold; Alpha/Beta hydrolase fold
1115	MS.gene024310	4476	19.3587	1.60734	2.66903	0.000281559	0.04893	SPL1306_AL_WT_Control	up	Phosphoribosyl-AMP cyclohydrolase domain superfamily; Phosphoribosyl-ATP pyrophosphohydrolase-like; Phosphoribosyl-ATP pyrophosphohydrolase; Phosphoribosyl-ATP pyrophosphohydrolase; Phosphoribosyl-AMP cyclohydrolase domain; Phosphoribosyl-AMP cyclohydrolase domain superfamily
1119	MS.gene02446	4914	370.444	1.0273	0.509713	1.05e-05	0.00588929	SPL1305_Control_WT_AL	up	P-loop containing nucleoside triphosphate hydrolase; ATPase family AAA domain-containing protein 3, domain of unknown function DUF3523; ATPase, AAA-type, conserved site; AAA+ ATPase domain; ATPase, AAA-type, core
1120	MS.gene02446	1438	370.444	0.75948	0.428761	0.000160387	0.0293603	SPL1305_AL_WT_AL	up	P-loop containing nucleoside triphosphate hydrolase; ATPase family AAA domain-containing protein 3, domain of unknown function DUF3523; ATPase, AAA-type, conserved site; AAA+ ATPase domain; ATPase, AAA-type, core
1121	MS.gene02447	4913	143.763	2.13763	1.39671	7.19e-05	0.0191835	SPL1305_Control_WT_AL	up	NA
1122	MS.gene02447	1437	143.763	2.65358	1.15347	3.43e-05	0.0118997	SPL1305_AL_WT_AL	up	NA
1124	MS.gene024503	5951	54.8588	2.50794	2.18878	0.000119277	0.0340685	SPL1306_Control_WT_Control	up	NA
1128	MS.gene024632	5078	96.9645	3.36495	2.2809	6.29e-05	0.0181489	SPL1305_Control_WT_AL	up	NA
1130	MS.gene024661	5513	43.1201	3.20145	1.87799	7.05e-05	0.0329174	SPL1306_Control_WT_AL	up	NA
1134	MS.gene024723	4620	18.2331	4.84994	2.12544	1.64e-05	0.0119064	SPL1305_Control_SPL1306_Control	up	Nucleoplasmin core domain superfamily; Nucleoplasmin-like domain
1135	MS.gene024768	1997	343.688	1.07357	0.496683	3.4e-05	0.0165306	SPL1305_AL_WT_Control	up	Chromosome region maintenance repeat; Importin-beta, N-terminal domain; Importin-beta, N-terminal domain; Exportin-1/Importin-beta-like; Exportin-1, repeat 3; Exportin-1, C-terminal; Exportin-1, repeat 2; Armadillo-type fold; Exportin-1, C-terminal; Armadillo-like helical; Importin-beta, N-terminal domain
1136	MS.gene024768	1431	343.688	0.707288	0.410165	0.000238335	0.0346039	SPL1305_AL_WT_AL	up	Chromosome region maintenance repeat; Importin-beta, N-terminal domain; Importin-beta, N-terminal domain; Exportin-1/Importin-beta-like; Exportin-1, repeat 3; Exportin-1, C-terminal; Exportin-1, repeat 2; Armadillo-type fold; Exportin-1, C-terminal; Armadillo-like helical; Importin-beta, N-terminal domain
1137	MS.gene024768	769	343.688	1.09543	0.422499	5.34e-05	0.013271	SPL1305_AL_SPL1306_Control	up	Chromosome region maintenance repeat; Importin-beta, N-terminal domain; Importin-beta, N-terminal domain; Exportin-1/Importin-beta-like; Exportin-1, repeat 3; Exportin-1, C-terminal; Exportin-1, repeat 2; Armadillo-type fold; Exportin-1, C-terminal; Armadillo-like helical; Importin-beta, N-terminal domain
1139	MS.gene024832	4817	192.267	2.25268	1.85937	0.000145883	0.0296439	SPL1305_Control_WT_AL	up	NADH:flavin oxidoreductase/NADH oxidase, N-terminal; Aldolase-type TIM barrel
1140	MS.gene024832	5279	192.267	2.76675	1.89726	7.39e-05	0.0348437	SPL1305_Control_WT_Control	up	NADH:flavin oxidoreductase/NADH oxidase, N-terminal; Aldolase-type TIM barrel
1141	MS.gene024871	4169	1048.2	2.41952	1.09225	3.11e-05	0.0129882	SPL1306_AL_WT_Control	up	Cysteine synthase; Pyridoxal-phosphate dependent enzyme; Cysteine synthase CysK; Tryptophan synthase beta subunit-like PLP-dependent enzyme; Cysteine synthase/cystathionine beta-synthase, pyridoxal-phosphate attachment site
1142	MS.gene024871	2281	1048.2	1.87512	1.16352	9.36e-05	0.0158193	SPL1306_AL_SPL1305_Control	up	Cysteine synthase; Pyridoxal-phosphate dependent enzyme; Cysteine synthase CysK; Tryptophan synthase beta subunit-like PLP-dependent enzyme; Cysteine synthase/cystathionine beta-synthase, pyridoxal-phosphate attachment site
1143	MS.gene024871	1933	1048.2	1.65035	1.28024	0.000161887	0.0435974	SPL1305_AL_WT_Control	up	Cysteine synthase; Pyridoxal-phosphate dependent enzyme; Cysteine synthase CysK; Tryptophan synthase beta subunit-like PLP-dependent enzyme; Cysteine synthase/cystathionine beta-synthase, pyridoxal-phosphate attachment site
1144	MS.gene024926	2514	620.447	0.926925	0.580088	0.000330719	0.0350951	SPL1306_AL_SPL1305_Control	up	RNA polymerase Rpb5, N-terminal domain superfamily; Archaeal RpoH /eukaryotic RPB5 RNA polymerase subunit; RPB5-like RNA polymerase subunit superfamily; RPB5-like RNA polymerase subunit superfamily; RNA polymerase, subunit H/Rpb5 C-terminal; RNA polymerase Rpb5, N-terminal domain superfamily; RNA polymerase, Rpb5, N-terminal
1146	MS.gene024926	5515	620.447	1.3521	0.845872	8.2e-05	0.0361741	SPL1306_Control_WT_AL	up	RNA polymerase Rpb5, N-terminal domain superfamily; Archaeal RpoH /eukaryotic RPB5 RNA polymerase subunit; RPB5-like RNA polymerase subunit superfamily; RPB5-like RNA polymerase subunit superfamily; RNA polymerase, subunit H/Rpb5 C-terminal; RNA polymerase Rpb5, N-terminal domain superfamily; RNA polymerase, Rpb5, N-terminal
1147	MS.gene024926	1468	620.447	1.05663	0.716101	0.000152701	0.0286205	SPL1305_AL_WT_AL	up	RNA polymerase Rpb5, N-terminal domain superfamily; Archaeal RpoH /eukaryotic RPB5 RNA polymerase subunit; RPB5-like RNA polymerase subunit superfamily; RPB5-like RNA polymerase subunit superfamily; RNA polymerase, subunit H/Rpb5 C-terminal; RNA polymerase Rpb5, N-terminal domain superfamily; RNA polymerase, Rpb5, N-terminal
1148	MS.gene024926	3934	620.447	2.44592	0.482781	6.75e-08	0.000156133	SPL1306_AL_WT_AL	up	RNA polymerase Rpb5, N-terminal domain superfamily; Archaeal RpoH /eukaryotic RPB5 RNA polymerase subunit; RPB5-like RNA polymerase subunit superfamily; RPB5-like RNA polymerase subunit superfamily; RNA polymerase, subunit H/Rpb5 C-terminal; RNA polymerase Rpb5, N-terminal domain superfamily; RNA polymerase, Rpb5, N-terminal
1149	MS.gene024982	93	14.5735	4.17308	2.69814	3.63e-05	0.0166537	SPL1305_AL_SPL1306_AL	up	C2 domain superfamily; C2 domain; C2 domain; C2 domain
1155	MS.gene02505	5852	50.7017	2.43338	1.53148	0.000104876	0.0318479	SPL1306_Control_WT_Control	up	Leucine-rich repeat, cysteine-containing subtype; Leucine-rich repeat, cysteine-containing subtype; Leucine-rich repeat, cysteine-containing subtype; Leucine-rich repeat, cysteine-containing subtype; Leucine-rich repeat, cysteine-containing subtype; Leucine-rich repeat, cysteine-containing subtype; Leucine-rich repeat, cysteine-containing subtype; F-box-like domain superfamily; Leucine-rich repea…
1161	MS.gene025119	8	22.4004	5.75626	1.78669	1.55e-06	0.00180079	SPL1305_AL_SPL1306_AL	up	Myc-type, basic helix-loop-helix (bHLH) domain; Myc-type, basic helix-loop-helix (bHLH) domain; Helix-loop-helix DNA-binding domain superfamily; Myc-type, basic helix-loop-helix (bHLH) domain; Myc-type, basic helix-loop-helix (bHLH) domain; Helix-loop-helix DNA-binding domain superfamily
1165	MS.gene025214	1287	224.74	2.08243	1.23259	0.00010131	0.0232046	SPL1305_AL_WT_AL	up	Germin, manganese binding site; Germin; Germin; Germin; Cupin 1; RmlC-like jelly roll fold; Cupin 1; RmlC-like cupin domain superfamily
1166	MS.gene025216	1286	142.002	2.66427	0.878753	9.64e-06	0.00488521	SPL1305_AL_WT_AL	up	RmlC-like jelly roll fold; Germin; Germin; Germin; Cupin 1; Germin, manganese binding site; Cupin 1; RmlC-like cupin domain superfamily
1167	MS.gene025219	4810	463.629	0.670585	0.307715	7.55e-05	0.0195864	SPL1305_Control_WT_AL	up	Leucine-rich repeat domain superfamily; Leucine-rich repeat domain superfamily; Leucine-rich repeat domain superfamily; Leucine-rich repeat, cysteine-containing subtype; Leucine-rich repeat, cysteine-containing subtype; Leucine-rich repeat, cysteine-containing subtype; Leucine-rich repeat, cysteine-containing subtype; Leucine-rich repeat, cysteine-containing subtype; Leucine-rich repeat, cysteine…
1168	MS.gene02546	5376	59.1005	3.95416	2.28282	3.16e-05	0.0199277	SPL1305_Control_WT_Control	up	Nucleotide-diphospho-sugar transferases; Nucleotide-diphospho-sugar transferases; UDPGP family
1169	MS.gene02546	4688	59.1005	3.94933	2.13326	4.29e-05	0.0227724	SPL1305_Control_SPL1306_Control	up	Nucleotide-diphospho-sugar transferases; Nucleotide-diphospho-sugar transferases; UDPGP family
1170	MS.gene02546	2081	59.1005	4.37639	2.05832	1.68e-05	0.0103065	SPL1305_AL_WT_Control	up	Nucleotide-diphospho-sugar transferases; Nucleotide-diphospho-sugar transferases; UDPGP family
1171	MS.gene02546	1636	59.1005	2.64902	2.12266	0.000164865	0.0296419	SPL1305_AL_WT_AL	up	Nucleotide-diphospho-sugar transferases; Nucleotide-diphospho-sugar transferases; UDPGP family
1172	MS.gene02546	5058	59.1005	1.92113	2.14582	0.000293048	0.0448043	SPL1305_Control_WT_AL	up	Nucleotide-diphospho-sugar transferases; Nucleotide-diphospho-sugar transferases; UDPGP family
1173	MS.gene02546	961	59.1005	4.09428	1.91696	2.3e-05	0.00728142	SPL1305_AL_SPL1306_Control	up	Nucleotide-diphospho-sugar transferases; Nucleotide-diphospho-sugar transferases; UDPGP family
1175	MS.gene025726	1667	344.424	2.34974	1.63717	0.0001585	0.0292937	SPL1305_AL_WT_AL	up	RNA recognition motif domain; Nucleotide-binding alpha-beta plait domain superfamily; RNA-binding domain superfamily; RNA recognition motif domain; RNA recognition motif domain; RNA recognition motif domain; RNA recognition motif domain; Nucleotide-binding alpha-beta plait domain superfamily; RNA recognition motif domain
1176	MS.gene025726	502	344.424	2.59227	1.73937	8.51e-05	0.0363976	SPL1305_AL_SPL1305_Control	up	RNA recognition motif domain; Nucleotide-binding alpha-beta plait domain superfamily; RNA-binding domain superfamily; RNA recognition motif domain; RNA recognition motif domain; RNA recognition motif domain; RNA recognition motif domain; Nucleotide-binding alpha-beta plait domain superfamily; RNA recognition motif domain
1177	MS.gene025733	4621	26.5061	3.73107	1.85449	4.04e-05	0.021911	SPL1305_Control_SPL1306_Control	up	Thiolase-like; Hydroxymethylglutaryl-CoA synthase, eukaryotic; Thiolase-like; Hydroxymethylglutaryl-coenzyme A synthase, active site; Hydroxymethylglutaryl-coenzyme A synthase C-terminal domain; Thiolase-like; Hydroxymethylglutaryl-coenzyme A synthase, N-terminal
1178	MS.gene025733	4910	26.5061	4.58801	1.65228	7.51e-06	0.00472636	SPL1305_Control_WT_AL	up	Thiolase-like; Hydroxymethylglutaryl-CoA synthase, eukaryotic; Thiolase-like; Hydroxymethylglutaryl-coenzyme A synthase, active site; Hydroxymethylglutaryl-coenzyme A synthase C-terminal domain; Thiolase-like; Hydroxymethylglutaryl-coenzyme A synthase, N-terminal
1190	MS.gene025977	5934	109.265	3.23535	0.804677	1.86e-06	0.00216691	SPL1306_Control_WT_Control	up	PPC domain; PPC domain; PPC domain
1191	MS.gene025977	5620	109.265	2.66523	1.16171	3.46e-05	0.0221235	SPL1306_Control_WT_AL	up	PPC domain; PPC domain; PPC domain
1196	MS.gene026153	729	2435.07	1.13902	0.780714	0.000373973	0.0447008	SPL1305_AL_SPL1306_Control	up	FAD-linked oxidoreductase-like; Methylenetetrahydrofolate reductase; Methylenetetrahydrofolate reductase; Eukaryotic-type methylenetetrahydrofolate reductase
1197	MS.gene026203	2412	88.1859	0.929856	0.521611	0.000239063	0.0285563	SPL1306_AL_SPL1305_Control	up	NA
1198	MS.gene026227	4242	36.0158	3.80833	2.65496	3.46e-05	0.0137562	SPL1306_AL_WT_Control	up	Cytochrome P450; Cytochrome P450 superfamily; Cytochrome P450 superfamily
1199	MS.gene026227	3892	36.0158	4.13956	2.55797	3.16e-05	0.0168706	SPL1306_AL_WT_AL	up	Cytochrome P450; Cytochrome P450 superfamily; Cytochrome P450 superfamily
1200	MS.gene026227	5737	36.0158	5.04984	2.64912	8.79e-06	0.00739417	SPL1306_Control_WT_Control	up	Cytochrome P450; Cytochrome P450 superfamily; Cytochrome P450 superfamily
1201	MS.gene026227	5501	36.0158	5.69558	2.22302	7.91e-06	0.00913707	SPL1306_Control_WT_AL	up	Cytochrome P450; Cytochrome P450 superfamily; Cytochrome P450 superfamily
1202	MS.gene026318	701	22.0233	4.39062	3.28943	3.49e-05	0.00983716	SPL1305_AL_SPL1306_Control	up	Proteinase inhibitor I3, Kunitz legume; Kunitz inhibitor STI-like superfamily; Proteinase inhibitor I3, Kunitz legume
1203	MS.gene026406	2448	23.8573	3.68205	1.40247	1.27e-05	0.00466975	SPL1306_AL_SPL1305_Control	up	Non-haem dioxygenase N-terminal domain; Isopenicillin N synthase-like; Oxoglutarate/iron-dependent dioxygenase; Oxoglutarate/iron-dependent dioxygenase
1204	MS.gene026406	415	23.8573	4.10522	1.26252	4.8e-06	0.00517418	SPL1305_AL_SPL1305_Control	up	Non-haem dioxygenase N-terminal domain; Isopenicillin N synthase-like; Oxoglutarate/iron-dependent dioxygenase; Oxoglutarate/iron-dependent dioxygenase
1205	MS.gene026409	2447	498.231	0.79519	0.333534	0.000112449	0.0176164	SPL1306_AL_SPL1305_Control	up	Protein kinase domain; Protein kinase, ATP binding site; Protein kinase domain; Protein kinase domain; Protein kinase-like domain superfamily; Serine/threonine-protein kinase, active site
1207	MS.gene026524	1409	4643.92	0.527604	0.217425	0.000423125	0.0469212	SPL1305_AL_WT_AL	up	Ribosomal protein S5, N-terminal, conserved site; Ribosomal protein S5, eukaryotic/archaeal; Ribosomal protein S5, N-terminal; Ribosomal protein S5 domain 2-type fold, subgroup; Ribosomal protein S5, N-terminal; Ribosomal protein S5 domain 2-type fold; Ribosomal protein S5, C-terminal
1208	MS.gene026535	749	2692.52	1.23086	0.631142	0.000138506	0.0236718	SPL1305_AL_SPL1306_Control	up	Six-bladed beta-propeller, TolB-like; Six-bladed beta-propeller, TolB-like; WD40-like Beta Propeller; WD40-like Beta Propeller; WD40-like Beta Propeller; Six-bladed beta-propeller, TolB-like
1209	MS.gene026557	5319	283.945	1.18131	0.545347	2.43e-05	0.0170278	SPL1305_Control_WT_Control	up	NA
1211	MS.gene026779	5131	238.977	0.546655	0.217807	0.000220154	0.0376771	SPL1305_Control_WT_AL	up	DNA/RNA-binding protein Alba-like; Alba-like domain superfamily; Alba-like domain superfamily; Uncharacterised conserved protein UCP030333, DNA/RNA-binding Alba-related
1212	MS.gene026855	5992	112.941	2.0478	1.53574	0.000114515	0.049984	WT_AL_WT_Control	up	UROD/MetE-like superfamily; Uroporphyrinogen decarboxylase HemE; UROD/MetE-like superfamily; Uroporphyrinogen decarboxylase (URO-D); Uroporphyrinogen decarboxylase (URO-D); Uroporphyrinogen decarboxylase HemE
1216	MS.gene026915	2262	12.4845	4.46021	2.79516	2.33e-05	0.00681393	SPL1306_AL_SPL1305_Control	up	Serine/threonine-protein kinase, active site; Leucine-rich repeat domain superfamily; Protein kinase domain; Malectin domain; Protein kinase domain; Protein kinase-like domain superfamily; Protein kinase domain; Leucine-rich repeat domain superfamily
1217	MS.gene026915	5465	12.4845	4.4773	3.02723	4.53e-05	0.0255536	SPL1306_Control_WT_AL	up	Serine/threonine-protein kinase, active site; Leucine-rich repeat domain superfamily; Protein kinase domain; Malectin domain; Protein kinase domain; Protein kinase-like domain superfamily; Protein kinase domain; Leucine-rich repeat domain superfamily
1219	MS.gene026915	3835	12.4845	4.35284	2.96006	3.02e-05	0.0166414	SPL1306_AL_WT_AL	up	Serine/threonine-protein kinase, active site; Leucine-rich repeat domain superfamily; Protein kinase domain; Malectin domain; Protein kinase domain; Protein kinase-like domain superfamily; Protein kinase domain; Leucine-rich repeat domain superfamily
1222	MS.gene02733	613	70.6233	2.3123	1.83598	0.000213524	0.0316641	SPL1305_AL_SPL1306_Control	up	FAD-binding, type PCMH, subdomain 1; FAD-binding, type PCMH-like superfamily; Berberine/berberine-like; FAD-binding domain, PCMH-type; FAD linked oxidase, N-terminal
1223	MS.gene027333	3589	47.9884	2.13018	1.60131	0.000217173	0.0301987	SPL1306_AL_SPL1306_Control	up	NAD(P)-binding domain superfamily; Enoyl-[acyl-carrier-protein] reductase (NADH); Short-chain dehydrogenase/reductase SDR; Short-chain dehydrogenase/reductase SDR; Short-chain dehydrogenase/reductase SDR; Short-chain dehydrogenase/reductase SDR
1224	MS.gene027335	4417	10.2268	1.90772	2.49301	0.000233929	0.0450595	SPL1306_AL_WT_Control	up	Tetratricopeptide-like helical domain superfamily; Pentatricopeptide repeat; Pentatricopeptide repeat; Pentatricopeptide repeat; Pentatricopeptide repeat; Pentatricopeptide repeat; Pentatricopeptide repeat; Pentatricopeptide repeat; Pentatricopeptide repeat; Pentatricopeptide repeat; Pentatricopeptide repeat; Pentatricopeptide repeat; Pentatricopeptide repeat; Pentatricopeptide repeat; Pentatrico…
1226	MS.gene027431	458	369.331	1.34813	0.799575	6.66e-05	0.0320823	SPL1305_AL_SPL1305_Control	up	Isocitrate lyase; Isocitrate lyase/phosphorylmutase, conserved site; Isocitrate lyase; ICL/PEPM domain; Pyruvate/Phosphoenolpyruvate kinase-like domain superfamily; Pyruvate kinase-like domain superfamily; Isocitrate lyase; Isocitrate lyase
1227	MS.gene027431	863	369.331	1.12641	0.63759	0.000230787	0.0335783	SPL1305_AL_SPL1306_Control	up	Isocitrate lyase; Isocitrate lyase/phosphorylmutase, conserved site; Isocitrate lyase; ICL/PEPM domain; Pyruvate/Phosphoenolpyruvate kinase-like domain superfamily; Pyruvate kinase-like domain superfamily; Isocitrate lyase; Isocitrate lyase
1229	MS.gene027467	2594	3996.3	0.88931	0.277208	9.52e-06	0.00396893	SPL1306_AL_SPL1305_Control	up	Glycoside hydrolase, family 14; Glycoside hydrolase, family 14; Glycoside hydrolase, family 14; Glycoside hydrolase, family 14; Glycoside hydrolase, family 14; Glycoside hydrolase, family 14; Glycoside hydrolase, family 14; Glycoside hydrolase, family 14; Glycoside hydrolase, family 14; Glycoside hydrolase, family 14; Glycoside hydrolase, family 14, conserved site; Glycoside hydrolase, family 14B…
1230	MS.gene027479	648	200.882	1.08064	0.520874	0.000148393	0.0245791	SPL1305_AL_SPL1306_Control	up	Armadillo-like helical; Armadillo-type fold; HEAT, type 2; HEAT repeat
1231	MS.gene027504	4175	5147.56	0.444307	0.205352	0.000277033	0.0486189	SPL1306_AL_WT_Control	up	NA
1233	MS.gene027546	95	32.5937	28.0927	4.45055	1.12e-10	4.96e-07	SPL1305_AL_SPL1306_AL	up	Leucine-rich repeat domain superfamily; Leucine-rich repeat domain superfamily; Leucine-rich repeat domain superfamily; Leucine-rich repeat; Leucine-rich repeat; Leucine-rich repeat; Leucine-rich repeat; Leucine-rich repeat; Leucine-rich repeat; Leucine-rich repeat; Leucine-rich repeat; Leucine-rich repeat; Leucine-rich repeat domain superfamily
1235	MS.gene027546	1444	32.5937	15.4537	7.5093	8.71e-06	0.00458131	SPL1305_AL_WT_AL	up	Leucine-rich repeat domain superfamily; Leucine-rich repeat domain superfamily; Leucine-rich repeat domain superfamily; Leucine-rich repeat; Leucine-rich repeat; Leucine-rich repeat; Leucine-rich repeat; Leucine-rich repeat; Leucine-rich repeat; Leucine-rich repeat; Leucine-rich repeat; Leucine-rich repeat; Leucine-rich repeat domain superfamily
1236	MS.gene027546	4917	32.5937	13.5622	8.34253	5.38e-06	0.00382505	SPL1305_Control_WT_AL	up	Leucine-rich repeat domain superfamily; Leucine-rich repeat domain superfamily; Leucine-rich repeat domain superfamily; Leucine-rich repeat; Leucine-rich repeat; Leucine-rich repeat; Leucine-rich repeat; Leucine-rich repeat; Leucine-rich repeat; Leucine-rich repeat; Leucine-rich repeat; Leucine-rich repeat; Leucine-rich repeat domain superfamily
1238	MS.gene027546	777	32.5937	28.0403	4.44312	1.04e-10	4.23e-07	SPL1305_AL_SPL1306_Control	up	Leucine-rich repeat domain superfamily; Leucine-rich repeat domain superfamily; Leucine-rich repeat domain superfamily; Leucine-rich repeat; Leucine-rich repeat; Leucine-rich repeat; Leucine-rich repeat; Leucine-rich repeat; Leucine-rich repeat; Leucine-rich repeat; Leucine-rich repeat; Leucine-rich repeat; Leucine-rich repeat domain superfamily
1239	MS.gene027546	4624	32.5937	28.5712	4.46491	5.23e-11	2.86e-07	SPL1305_Control_SPL1306_Control	up	Leucine-rich repeat domain superfamily; Leucine-rich repeat domain superfamily; Leucine-rich repeat domain superfamily; Leucine-rich repeat; Leucine-rich repeat; Leucine-rich repeat; Leucine-rich repeat; Leucine-rich repeat; Leucine-rich repeat; Leucine-rich repeat; Leucine-rich repeat; Leucine-rich repeat; Leucine-rich repeat domain superfamily
1243	MS.gene027557	4287	300.689	0.667508	0.248019	6.02e-05	0.0195302	SPL1306_AL_WT_Control	up	RNA recognition motif domain; RNA-binding domain superfamily; Nucleotide-binding alpha-beta plait domain superfamily
1244	MS.gene027653	3345	15.5013	2.14303	1.86614	0.000216466	0.0301987	SPL1306_AL_SPL1306_Control	up	Transposase, MuDR, plant
1245	MS.gene027655	1457	694.981	0.763014	0.310863	3.61e-05	0.0122344	SPL1305_AL_WT_AL	up	Ribosomal protein S27a; Ubiquitin domain; Ubiquitin domain; Ubiquitin; Ubiquitin; Ubiquitin; Ribosomal protein S27a; Zinc-binding ribosomal protein; Ubiquitin domain; Ubiquitin conserved site; S27a-like superfamily; Ubiquitin-like domain superfamily
1246	MS.gene027713	2494	223.467	1.40053	0.737239	6.07e-05	0.0124825	SPL1306_AL_SPL1305_Control	up	Copper amine oxidase, catalytic domain superfamily; Copper amine oxidase, catalytic domain superfamily; Copper amine oxidase, N-terminal; Copper amine oxidase, N3-terminal; Copper amine oxidase, N-terminal; Copper amine oxidase, catalytic domain
1247	MS.gene02783	2222	85.5418	0.946404	0.765431	0.000564533	0.0464078	SPL1306_AL_SPL1305_Control	up	Zinc finger, RING-type; Ribonuclease H domain; IBR domain; IBR domain; Zinc finger, RING/FYVE/PHD-type; Ribonuclease H superfamily; IBR domain; IBR domain; Zinc finger, RING-type, conserved site
1248	MS.gene02783	3116	85.5418	1.41181	0.893281	0.000250633	0.0325975	SPL1306_AL_SPL1306_Control	up	Zinc finger, RING-type; Ribonuclease H domain; IBR domain; IBR domain; Zinc finger, RING/FYVE/PHD-type; Ribonuclease H superfamily; IBR domain; IBR domain; Zinc finger, RING-type, conserved site
1250	MS.gene027853	2293	5025.25	0.946026	0.432158	0.000104056	0.0168729	SPL1306_AL_SPL1305_Control	up	Glycine-rich domain-containing protein-like; Glycine-rich domain-containing protein-like
1251	MS.gene027865	646	739.349	1.11051	0.680818	0.000297833	0.0392964	SPL1305_AL_SPL1306_Control	up	Phosphoenolpyruvate carboxykinase (ATP), conserved site; Phosphoenolpyruvate carboxykinase, ATP-utilising; Phosphoenolpyruvate carboxykinase, ATP-utilising; Phosphoenolpyruvate carboxykinase, N-terminal; Phosphoenolpyruvate carboxykinase, ATP-utilising; Phosphoenolpyruvate carboxykinase, ATP-utilising; Phosphoenolpyruvate carboxykinase, N-terminal; Phosphoenolpyruvate carboxykinase, C-terminal
1252	MS.gene027867	645	711.624	1.44065	0.320692	1.06e-07	0.000170345	SPL1305_AL_SPL1306_Control	up	Major facilitator superfamily; MFS transporter superfamily; Major facilitator superfamily domain
1253	MS.gene027867	3172	711.624	0.933183	0.367909	6.1e-05	0.0141069	SPL1306_AL_SPL1306_Control	up	Major facilitator superfamily; MFS transporter superfamily; Major facilitator superfamily domain
1254	MS.gene027942	5758	798.425	0.87489	0.287075	1.44e-05	0.010233	SPL1306_Control_WT_Control	up	Plastid lipid-associated protein/fibrillin conserved domain
1255	MS.gene027942	2008	798.425	0.771654	0.317976	3.02e-05	0.015111	SPL1305_AL_WT_Control	up	Plastid lipid-associated protein/fibrillin conserved domain
1256	MS.gene027952	1456	49.0648	1.99029	1.27806	0.000133688	0.026893	SPL1305_AL_WT_AL	up	START domain; Homeobox domain; Homeobox domain; Homeobox domain; Homeobox domain; START domain; Homeobox-like domain superfamily; Homeobox, conserved site; START domain
1258	MS.gene02811	615	27.6811	1.93082	2.10184	0.000406658	0.0469039	SPL1305_AL_SPL1306_Control	up	P-loop containing nucleoside triphosphate hydrolase; RNase L inhibitor RLI, possible metal-binding domain; ABC transporter-like; ABC transporter-like; ABC transporter, conserved site; AAA+ ATPase domain; AAA+ ATPase domain; 4Fe-4S ferredoxin-type, iron-sulphur binding domain; ABC transporter-like; ABC transporter, conserved site; 4Fe-4S ferredoxin-type, iron-sulphur binding domain; 4Fe-4S ferredo…
1259	MS.gene02811	21	27.6811	5.11109	2.44202	1.19e-05	0.00825726	SPL1305_AL_SPL1306_AL	up	P-loop containing nucleoside triphosphate hydrolase; RNase L inhibitor RLI, possible metal-binding domain; ABC transporter-like; ABC transporter-like; ABC transporter, conserved site; AAA+ ATPase domain; AAA+ ATPase domain; 4Fe-4S ferredoxin-type, iron-sulphur binding domain; ABC transporter-like; ABC transporter, conserved site; 4Fe-4S ferredoxin-type, iron-sulphur binding domain; 4Fe-4S ferredo…
1260	MS.gene02811	369	27.6811	2.92453	2.52069	9.83e-05	0.0402126	SPL1305_AL_SPL1305_Control	up	P-loop containing nucleoside triphosphate hydrolase; RNase L inhibitor RLI, possible metal-binding domain; ABC transporter-like; ABC transporter-like; ABC transporter, conserved site; AAA+ ATPase domain; AAA+ ATPase domain; 4Fe-4S ferredoxin-type, iron-sulphur binding domain; ABC transporter-like; ABC transporter, conserved site; 4Fe-4S ferredoxin-type, iron-sulphur binding domain; 4Fe-4S ferredo…
1261	MS.gene028115	2471	148.423	2.68038	2.44125	0.000147174	0.0210255	SPL1306_AL_SPL1305_Control	up	ACP-like superfamily; Phosphopantetheine binding ACP domain; Acyl carrier protein (ACP); ACP-like superfamily; Phosphopantetheine binding ACP domain; Armadillo-like helical; HSP20-like chaperone; Phosphopantetheine attachment site
1262	MS.gene028197	5797	144.836	0.917745	0.476465	0.000110402	0.0325057	SPL1306_Control_WT_Control	up	Isopenicillin N synthase-like; Oxoglutarate/iron-dependent dioxygenase; Isopenicillin N synthase-like; Isopenicillin N synthase-like; Non-haem dioxygenase N-terminal domain; Non-haem dioxygenase N-terminal domain; Oxoglutarate/iron-dependent dioxygenase; Oxoglutarate/iron-dependent dioxygenase
1264	MS.gene028201	3949	58.2751	2.29641	1.01403	4.58e-05	0.0203049	SPL1306_AL_WT_AL	up	NA
1267	MS.gene028226	847	42.1853	22.8755	2.59727	6.88e-19	1.05e-14	SPL1305_AL_SPL1306_Control	up	Vps72/YL1 family; Vps72/YL1, C-terminal; Vps72/YL1, C-terminal
1269	MS.gene028226	4644	42.1853	22.0965	2.60133	1.06e-17	1.51e-13	SPL1305_Control_SPL1306_Control	up	Vps72/YL1 family; Vps72/YL1, C-terminal; Vps72/YL1, C-terminal
1270	MS.gene028226	3415	42.1853	21.7656	2.59995	3.31e-17	3.73e-13	SPL1306_AL_SPL1306_Control	up	Vps72/YL1 family; Vps72/YL1, C-terminal; Vps72/YL1, C-terminal
1272	MS.gene028228	848	18.2831	1.80297	1.74315	0.000424377	0.0477936	SPL1305_AL_SPL1306_Control	up	Zinc finger, CCCH-type; Zinc finger, CCCH-type; Zinc finger, CCCH-type; Zinc-finger CCCH domain; Zinc finger, CCCH-type; Zinc finger, CCCH-type; Zinc finger, CCCH-type; Zinc finger, CCCH-type superfamily; Zinc finger, CCCH-type
1273	MS.gene028231	2032	91.7258	1.23817	0.906339	0.000151401	0.0422004	SPL1305_AL_WT_Control	up	NA
1274	MS.gene028231	452	91.7258	1.54298	0.937245	7.11e-05	0.0325675	SPL1305_AL_SPL1305_Control	up	NA
1276	MS.gene028408	5526	60.9191	3.04675	1.91167	8.61e-05	0.0371645	SPL1306_Control_WT_AL	up	Zinc finger, CCHC-type; Zinc finger, CCHC-type superfamily; RNA recognition motif domain; RNA recognition motif domain; Nucleotide-binding alpha-beta plait domain superfamily; RNA-binding domain superfamily; RNA recognition motif domain; Zinc finger, CCHC-type; Zinc finger, CCHC-type
1277	MS.gene028408	5800	60.9191	3.58242	1.52272	1.69e-05	0.0113615	SPL1306_Control_WT_Control	up	Zinc finger, CCHC-type; Zinc finger, CCHC-type superfamily; RNA recognition motif domain; RNA recognition motif domain; Nucleotide-binding alpha-beta plait domain superfamily; RNA-binding domain superfamily; RNA recognition motif domain; Zinc finger, CCHC-type; Zinc finger, CCHC-type
1283	MS.gene028529	4447	961.572	0.875635	0.361513	5.88e-05	0.0194179	SPL1306_AL_WT_Control	up	NADP-dependent oxidoreductase domain; NADP-dependent oxidoreductase domain superfamily; NADP-dependent oxidoreductase domain; NADP-dependent oxidoreductase domain superfamily
1284	MS.gene028529	5914	961.572	1.31686	0.365807	9.92e-07	0.00139963	SPL1306_Control_WT_Control	up	NADP-dependent oxidoreductase domain; NADP-dependent oxidoreductase domain superfamily; NADP-dependent oxidoreductase domain; NADP-dependent oxidoreductase domain superfamily
1285	MS.gene028536	1738	21.3383	2.3469	1.86061	0.000205034	0.0321936	SPL1305_AL_WT_AL	up	Branched-chain amino acid aminotransferase II; Branched-chain aminotransferase; Branched-chain amino acid aminotransferase II; Aminotransferase-like, PLP-dependent enzymes; Aminotransferase class IV; Aminotransferase, class IV, conserved site
1288	MS.gene028589	3392	751.562	0.739208	0.371931	0.000314626	0.0376535	SPL1306_AL_SPL1306_Control	up	S-locus glycoprotein domain; S-locus glycoprotein domain; Protein kinase domain; Protein kinase domain; Protein kinase domain; PAN/Apple domain; PAN/Apple domain; Serine-threonine/tyrosine-protein kinase, catalytic domain; Serine-threonine/tyrosine-protein kinase, catalytic domain; Serine/threonine-protein kinase, active site; Bulb-type lectin domain superfamily; Protein kinase, ATP binding site;…
1290	MS.gene028660	2315	998.675	0.966367	0.186927	4.48e-09	1.07e-05	SPL1306_AL_SPL1305_Control	up	AMP-dependent synthetase/ligase; AMP-dependent synthetase-like superfamily; AMP-binding enzyme, C-terminal domain; AMP-binding, conserved site
1292	MS.gene028660	4182	998.675	0.860304	0.183038	1.14e-07	0.000202884	SPL1306_AL_WT_Control	up	AMP-dependent synthetase/ligase; AMP-dependent synthetase-like superfamily; AMP-binding enzyme, C-terminal domain; AMP-binding, conserved site
1293	MS.gene028705	4786	408.303	0.592891	0.273799	0.000192507	0.0348411	SPL1305_Control_WT_AL	up	Protein ENHANCED DISEASE RESISTANCE 2, C-terminal; START domain; Pleckstrin homology domain; Pleckstrin homology domain; START domain; PH-like domain superfamily; START-like domain superfamily; START domain; Pleckstrin homology domain
1297	MS.gene028769	1910	100.775	1.35188	0.830952	8.38e-05	0.0289016	SPL1305_AL_WT_Control	up	Zinc finger, RING-type; RNA recognition motif domain, eukaryote; RNA recognition motif domain; RNA-binding domain superfamily; Zinc finger, RING/FYVE/PHD-type; RNA recognition motif domain; RNA recognition motif domain; Nucleotide-binding alpha-beta plait domain superfamily; NOT4, modified RING finger, HC subclass (C4C4-type); CNOT4, RNA recognition motif
1298	MS.gene028769	604	100.775	1.17098	0.691282	0.000239477	0.0344915	SPL1305_AL_SPL1306_Control	up	Zinc finger, RING-type; RNA recognition motif domain, eukaryote; RNA recognition motif domain; RNA-binding domain superfamily; Zinc finger, RING/FYVE/PHD-type; RNA recognition motif domain; RNA recognition motif domain; Nucleotide-binding alpha-beta plait domain superfamily; NOT4, modified RING finger, HC subclass (C4C4-type); CNOT4, RNA recognition motif
1300	MS.gene028847	1255	3144.61	0.458044	0.154565	0.000254588	0.0360585	SPL1305_AL_WT_AL	up	Ribosomal protein L10e/L16 superfamily; Ribosomal protein L10e/L16; Ribosomal protein L10e, conserved site; Ribosomal protein L10e; Ribosomal protein L10e/L16; Ribosomal protein L10e/L16 superfamily
1301	MS.gene028847	4787	3144.61	0.509338	0.148958	4.18e-05	0.0146844	SPL1305_Control_WT_AL	up	Ribosomal protein L10e/L16 superfamily; Ribosomal protein L10e/L16; Ribosomal protein L10e, conserved site; Ribosomal protein L10e; Ribosomal protein L10e/L16; Ribosomal protein L10e/L16 superfamily
1305	MS.gene02890	2224	132.728	3.37344	1.98255	5.3e-05	0.0118912	SPL1306_AL_SPL1305_Control	up	HAD superfamily; HAD-like superfamily; HAD-superfamily hydrolase, subfamily IIA; 2-phosphoglycolate phosphatase, eukaryotic
1306	MS.gene028928	605	6.99608	3.51925	2.73278	6.98e-05	0.0158636	SPL1305_AL_SPL1306_Control	up	AP2/ERF domain; AP2/ERF domain; AP2/ERF domain; AP2/ERF domain; AP2/ERF domain superfamily; AP2/ERF domain; DNA-binding domain superfamily; AP2/ERF domain
1307	MS.gene028967	2316	249.405	0.965806	0.398146	5.85e-05	0.0122174	SPL1306_AL_SPL1305_Control	up	Protein of unknown function wound-induced
1311	MS.gene029036	3	10.633	26.4156	5.0984	5.33e-08	0.000126207	SPL1305_AL_SPL1306_AL	up	Cupredoxin; Phytocyanin domain; Phytocyanin domain; Cupredoxin
1314	MS.gene029036	359	10.633	26.4262	5.07499	4.54e-08	0.000147075	SPL1305_AL_SPL1305_Control	up	Cupredoxin; Phytocyanin domain; Phytocyanin domain; Cupredoxin
1315	MS.gene029036	584	10.633	26.3011	5.15585	5.11e-08	0.00011091	SPL1305_AL_SPL1306_Control	up	Cupredoxin; Phytocyanin domain; Phytocyanin domain; Cupredoxin
1316	MS.gene029036	1236	10.633	10.5318	9.6623	4.47e-05	0.0142888	SPL1305_AL_WT_AL	up	Cupredoxin; Phytocyanin domain; Phytocyanin domain; Cupredoxin
1317	MS.gene029038	2205	51.6219	1.13427	0.701881	0.000179428	0.0238097	SPL1306_AL_SPL1305_Control	up	Protein of unknown function DUF604
1319	MS.gene02905	10	131.872	4.50233	0.945512	8.43e-08	0.000181669	SPL1305_AL_SPL1306_AL	up	Bifunctional inhibitor/plant lipid transfer protein/seed storage helical domain superfamily; Hydrophobic seed protein domain; Hydrophobic seed protein domain
1322	MS.gene029270	3227	3032.57	1.23311	0.642094	0.000132753	0.022875	SPL1306_AL_SPL1306_Control	up	ATPase, F1/V1/A1 complex, alpha/beta subunit, N-terminal domain; P-loop containing nucleoside triphosphate hydrolase; V-type ATP synthase regulatory subunit B/beta; ATPase, F1/V1/A1 complex, alpha/beta subunit, nucleotide-binding domain; ATPase, V1 complex, subunit B; ATPase, alpha/beta subunit, nucleotide-binding domain, active site; V-type ATP synthase regulatory subunit B/beta
1330	MS.gene029315	691	87.2863	2.06798	0.757064	1.17e-05	0.00482038	SPL1305_AL_SPL1306_Control	up	Pentatricopeptide repeat; Pentatricopeptide repeat; Pentatricopeptide repeat; Pentatricopeptide repeat; Pentatricopeptide repeat; Pentatricopeptide repeat; Pentatricopeptide repeat; Pentatricopeptide repeat; Pentatricopeptide repeat; Pentatricopeptide repeat; Pentatricopeptide repeat; Pentatricopeptide repeat; Pentatricopeptide repeat; Pentatricopeptide repeat; Pentatricopeptide repeat; Pentatric…
1331	MS.gene029315	3226	87.2863	1.51717	0.853148	0.000157088	0.0249715	SPL1306_AL_SPL1306_Control	up	Pentatricopeptide repeat; Pentatricopeptide repeat; Pentatricopeptide repeat; Pentatricopeptide repeat; Pentatricopeptide repeat; Pentatricopeptide repeat; Pentatricopeptide repeat; Pentatricopeptide repeat; Pentatricopeptide repeat; Pentatricopeptide repeat; Pentatricopeptide repeat; Pentatricopeptide repeat; Pentatricopeptide repeat; Pentatricopeptide repeat; Pentatricopeptide repeat; Pentatric…
1332	MS.gene029421	690	409.736	2.51116	0.80431	4.93e-06	0.0026527	SPL1305_AL_SPL1306_Control	up	Ribosomal protein L25/Gln-tRNA synthetase, N-terminal; Glutaminyl-tRNA synthetase, class Ib, non-specific RNA-binding domain, N-terminal, subdomain 1; Glutamyl/glutaminyl-tRNA synthetase, class Ib, anti-codon binding domain; Glutamyl/glutaminyl-tRNA synthetase; Glutamyl/glutaminyl-tRNA synthetase; Glutamyl/glutaminyl-tRNA synthetase; Glutaminyl-tRNA synthetase, class Ib, non-specific RNA-binding …
1341	MS.gene02966	759	635.698	2.06463	0.896147	3.11e-05	0.00897886	SPL1305_AL_SPL1306_Control	up	Glutathione S-transferase, N-terminal; Glutathione S-transferase, N-terminal; Glutathione S-transferase, C-terminal-like; Glutathione S-transferase, C-terminal domain superfamily; Thioredoxin-like superfamily
1346	MS.gene030070	3938	62.2781	2.59461	1.7648	0.000127187	0.0377219	SPL1306_AL_WT_AL	up	NA
1347	MS.gene030093	4281	56.1117	3.03418	4.36138	9.02e-05	0.0241	SPL1306_AL_WT_Control	up	ARID DNA-binding domain superfamily; ARID DNA-binding domain; ARID DNA-binding domain; ARID DNA-binding domain; ARID DNA-binding domain; ARID DNA-binding domain superfamily; ARID DNA-binding domain superfamily; ARID DNA-binding domain superfamily; ARID DNA-binding domain; ARID DNA-binding domain
1348	MS.gene030093	3929	56.1117	3.36891	4.39694	8.49e-05	0.0302058	SPL1306_AL_WT_AL	up	ARID DNA-binding domain superfamily; ARID DNA-binding domain; ARID DNA-binding domain; ARID DNA-binding domain; ARID DNA-binding domain; ARID DNA-binding domain superfamily; ARID DNA-binding domain superfamily; ARID DNA-binding domain superfamily; ARID DNA-binding domain; ARID DNA-binding domain
1349	MS.gene030093	2507	56.1117	3.3162	4.24669	7.17e-05	0.0137268	SPL1306_AL_SPL1305_Control	up	ARID DNA-binding domain superfamily; ARID DNA-binding domain; ARID DNA-binding domain; ARID DNA-binding domain; ARID DNA-binding domain; ARID DNA-binding domain superfamily; ARID DNA-binding domain superfamily; ARID DNA-binding domain superfamily; ARID DNA-binding domain; ARID DNA-binding domain
1351	MS.gene030140	4064	25.4945	2.1544	1.70888	0.000218565	0.0490894	SPL1306_AL_WT_AL	up	Kinesin motor domain, conserved site; Kinesin motor domain; Kinesin motor domain; Kinesin motor domain; Kinesin motor domain; Kinesin motor domain; P-loop containing nucleoside triphosphate hydrolase; Kinesin motor domain; Kinesin motor domain; Kinesin motor domain superfamily
1352	MS.gene030140	5134	25.4945	1.60481	1.71312	0.000318823	0.0460097	SPL1305_Control_WT_AL	up	Kinesin motor domain, conserved site; Kinesin motor domain; Kinesin motor domain; Kinesin motor domain; Kinesin motor domain; Kinesin motor domain; P-loop containing nucleoside triphosphate hydrolase; Kinesin motor domain; Kinesin motor domain; Kinesin motor domain superfamily
1354	MS.gene030211	1535	153.171	2.7043	1.69301	0.000105547	0.0237058	SPL1305_AL_WT_AL	up	Ankyrin repeat-containing domain; Ankyrin repeat; Ankyrin repeat; Ankyrin repeat; Zinc finger, RING/FYVE/PHD-type; FYVE zinc finger; Ankyrin repeat-containing domain superfamily; Ankyrin repeat-containing domain; Zinc finger, FYVE/PHD-type; FYVE zinc finger; Zinc finger, FYVE-related; Ankyrin repeat-containing domain superfamily; Ankyrin repeat
1355	MS.gene030220	2610	35.4732	2.91453	3.27669	9.56e-05	0.0160042	SPL1306_AL_SPL1305_Control	up	Alanine dehydrogenase/pyridine nucleotide transhydrogenase, N-terminal; LOR/SDH bifunctional enzyme, conserved domain; Saccharopine dehydrogenase, NADP binding domain; LOR/SDH bifunctional enzyme, conserved domain; Alanine dehydrogenase/pyridine nucleotide transhydrogenase, N-terminal; Alanine dehydrogenase/pyridine nucleotide transhydrogenase, NAD(H)-binding domain; NAD(P)-binding domain superfa…
1358	MS.gene030250	513	100.216	3.46922	1.61143	2.55e-05	0.0162419	SPL1305_AL_SPL1305_Control	up	NA
1364	MS.gene030253	4706	9.745	15.0522	10.0735	1.95e-05	0.013457	SPL1305_Control_SPL1306_Control	up	Squalene cyclase, C-terminal; Terpene synthase, conserved site; Terpenoid cyclases/protein prenyltransferase alpha-alpha toroid; Squalene cyclase; Terpenoid cyclases/protein prenyltransferase alpha-alpha toroid; Squalene cyclase, N-terminal; Squalene cyclase
1369	MS.gene03031	5725	69.4165	2.21065	1.5436	0.000149164	0.0379745	SPL1306_Control_WT_Control	up	Zinc finger, LIM-type; NADH:flavin oxidoreductase/NADH oxidase, N-terminal; Zinc finger, LIM-type; Aldolase-type TIM barrel; Zinc finger, LIM-type; Cation efflux protein, cytoplasmic domain; Phosphofructokinase superfamily; Cation efflux protein; Cation efflux protein, cytoplasmic domain superfamily; Cation efflux transmembrane domain superfamily; Cation efflux protein; Cation efflux transmembran…
1376	MS.gene03040	3252	500.375	2.9708	0.921657	8.07e-06	0.00374082	SPL1306_AL_SPL1306_Control	up	AAA+ ATPase domain; ATPase, AAA-type, core; Forkhead-associated (FHA) domain; ATPase, AAA-type, conserved site; SMAD/FHA domain superfamily; AAA ATPase, AAA+ lid domain; P-loop containing nucleoside triphosphate hydrolase
1377	MS.gene030413	3385	14.1854	2.97755	2.13323	6.52e-05	0.0146626	SPL1306_AL_SPL1306_Control	up	NA
1388	MS.gene030661	1710	91.6547	2.94082	0.827652	4.17e-06	0.00261424	SPL1305_AL_WT_AL	up	Histone H3/CENP-A; Histone H3/CENP-A; Histone H3/CENP-A; Histone H3/CENP-A; Histone H3/CENP-A; Histone H3/CENP-A; Histone H3/CENP-A; Histone H3/CENP-A; Histone H3/CENP-A; Histone H2A/H2B/H3; Histone-fold; Histone H3/CENP-A; Histone-fold
1389	MS.gene030743	261	24.1674	4.29232	2.88005	3.6e-05	0.0166537	SPL1305_AL_SPL1306_AL	up	Pyridoxal phosphate-dependent transferase, major domain; Aminotransferase class-III; Pyridoxal phosphate-dependent transferase domain 1; Aminotransferase class-III; Aminotransferase class-III; Pyridoxal phosphate-dependent transferase; Aminotransferase class-III; Aminotransferase class-III
1391	MS.gene030813	5794	29.004	1.9373	1.24216	0.000147299	0.037721	SPL1306_Control_WT_Control	up	SKP1/BTB/POZ domain superfamily; NPH3 domain; NPH3 domain
1392	MS.gene030813	451	29.004	2.41379	1.20247	4.04e-05	0.0231592	SPL1305_AL_SPL1305_Control	up	SKP1/BTB/POZ domain superfamily; NPH3 domain; NPH3 domain
1393	MS.gene030813	2031	29.004	2.69187	1.11366	2.08e-05	0.0121054	SPL1305_AL_WT_Control	up	SKP1/BTB/POZ domain superfamily; NPH3 domain; NPH3 domain
1394	MS.gene030881	6101	102.86	1.07116	0.675813	5.33e-05	0.0327514	WT_AL_WT_Control	up	WD40 repeat; WD40/YVTN repeat-like-containing domain superfamily; WD40/YVTN repeat-like-containing domain superfamily; G-protein beta WD-40 repeat; G-protein beta WD-40 repeat; G-protein beta WD-40 repeat; WD40 repeat; WD40 repeat; WD40 repeat; WD40 repeat; WD40 repeat; WD40 repeat; WD40/YVTN repeat-like-containing domain superfamily; WD40 repeat; WD40 repeat; WD40 repeat; WD40 repeat; WD40 repea…
1395	MS.gene030881	5399	102.86	1.58451	0.449275	3.45e-06	0.00465435	SPL1305_Control_WT_Control	up	WD40 repeat; WD40/YVTN repeat-like-containing domain superfamily; WD40/YVTN repeat-like-containing domain superfamily; G-protein beta WD-40 repeat; G-protein beta WD-40 repeat; G-protein beta WD-40 repeat; WD40 repeat; WD40 repeat; WD40 repeat; WD40 repeat; WD40 repeat; WD40 repeat; WD40/YVTN repeat-like-containing domain superfamily; WD40 repeat; WD40 repeat; WD40 repeat; WD40 repeat; WD40 repea…
1396	MS.gene030881	5889	102.86	1.61156	0.437302	1.36e-06	0.00184495	SPL1306_Control_WT_Control	up	WD40 repeat; WD40/YVTN repeat-like-containing domain superfamily; WD40/YVTN repeat-like-containing domain superfamily; G-protein beta WD-40 repeat; G-protein beta WD-40 repeat; G-protein beta WD-40 repeat; WD40 repeat; WD40 repeat; WD40 repeat; WD40 repeat; WD40 repeat; WD40 repeat; WD40/YVTN repeat-like-containing domain superfamily; WD40 repeat; WD40 repeat; WD40 repeat; WD40 repeat; WD40 repea…
1399	MS.gene030920	5599	33.9651	2.53588	1.45011	7.73e-05	0.0347158	SPL1306_Control_WT_AL	up	Plantacyanin; Cupredoxin; Cupredoxin; Phytocyanin domain; Phytocyanin domain
1400	MS.gene030920	5890	33.9651	2.30867	1.3409	9.73e-05	0.0313049	SPL1306_Control_WT_Control	up	Plantacyanin; Cupredoxin; Cupredoxin; Phytocyanin domain; Phytocyanin domain
1402	MS.gene03095	1272	15.6002	2.65522	2.94995	0.000195576	0.0318008	SPL1305_AL_WT_AL	up	HAD-like superfamily; Dullard phosphatase domain, eukaryotic; FCP1 homology domain; HAD superfamily; FCP1 homology domain; FCP1 homology domain
1403	MS.gene03095	3830	15.6002	3.62544	3.11736	5.96e-05	0.0233714	SPL1306_AL_WT_AL	up	HAD-like superfamily; Dullard phosphatase domain, eukaryotic; FCP1 homology domain; HAD superfamily; FCP1 homology domain; FCP1 homology domain
1406	MS.gene031037	4701	571.977	1.15122	0.688761	5.6e-05	0.0265408	SPL1305_Control_SPL1306_Control	up	Quinone oxidoreductase/zeta-crystallin, conserved site; Alcohol dehydrogenase, N-terminal; GroES-like superfamily; NAD(P)-binding domain superfamily; Polyketide synthase, enoylreductase domain
1407	MS.gene031042	1694	15.9282	3.26078	2.59387	9.97e-05	0.0229837	SPL1305_AL_WT_AL	up	Gibberellin regulated protein
1408	MS.gene031072	2823	128.796	14.491	7.46797	4.41e-06	0.00249045	SPL1306_AL_SPL1305_Control	up	Inositol oxygenase
1410	MS.gene031072	511	128.796	25.7288	3.87392	1.37e-11	2.04e-07	SPL1305_AL_SPL1305_Control	up	Inositol oxygenase
1415	MS.gene031132	1695	14.1658	2.18506	2.51404	0.000301396	0.03952	SPL1305_AL_WT_AL	up	ClpA/B family; ClpA/B family; ClpA/B family; ClpA/B family; ClpA/B, conserved site 2; Domain of unknown function DUF659; Ribonuclease H-like superfamily; AAA+ ATPase domain; ATPase, AAA-type, core; HAT, C-terminal dimerisation domain; P-loop containing nucleoside triphosphate hydrolase
1420	MS.gene031167	1018	32.4911	6.6155	2.52555	2.12e-06	0.00142588	SPL1305_AL_SPL1306_Control	up	UDP-glucuronosyl/UDP-glucosyltransferase; UDP-glycosyltransferase family, conserved site
1421	MS.gene031167	4703	32.4911	5.75413	2.75312	1.22e-05	0.0095969	SPL1305_Control_SPL1306_Control	up	UDP-glucuronosyl/UDP-glucosyltransferase; UDP-glycosyltransferase family, conserved site
1428	MS.gene031327	2321	28634.9	0.899439	0.366322	6.82e-05	0.013292	SPL1306_AL_SPL1305_Control	up	BURP domain; BURP domain; BURP domain
1429	MS.gene031327	6017	28634.9	0.755836	0.595239	8.65e-05	0.0432096	WT_AL_WT_Control	up	BURP domain; BURP domain; BURP domain
1430	MS.gene031327	4187	28634.9	1.31907	0.378491	8.09e-07	0.00114945	SPL1306_AL_WT_Control	up	BURP domain; BURP domain; BURP domain
1431	MS.gene031331	4188	131995	1.20268	0.436729	9.88e-06	0.00620129	SPL1306_AL_WT_Control	up	BURP domain; BURP domain; BURP domain
1432	MS.gene031331	2322	131995	0.960943	0.409628	7.09e-05	0.0136728	SPL1306_AL_SPL1305_Control	up	BURP domain; BURP domain; BURP domain
1439	MS.gene031411	1333	1002.51	0.586528	0.297754	0.000439942	0.0479316	SPL1305_AL_WT_AL	up	RNA-binding S4 domain; RNA-binding S4 domain; Ribosomal protein S4/S9, N-terminal; Ribosomal protein S4/S9, N-terminal; RNA-binding S4 domain; Ribosomal protein S4, conserved site; RNA-binding S4 domain superfamily; Ribosomal protein S4/S9, eukaryotic/archaeal; RNA-binding S4 domain
1440	MS.gene031551	5803	2367.92	0.783374	0.350453	9.75e-05	0.0313049	SPL1306_Control_WT_Control	up	Thiazole biosynthetic enzyme Thi4 family; Thiamine thiazole synthase; FAD/NAD(P)-binding domain superfamily; FAD/NAD(P)-binding domain superfamily
1442	MS.gene031594	1717	154.991	1.04774	0.692692	0.000137934	0.0274279	SPL1305_AL_WT_AL	up	Ribosomal protein L1/ribosomal biogenesis protein; Ribosomal protein L1/ribosomal biogenesis protein; Ribosomal protein L1, bacterial-type; Ribosomal protein L1-like; Ribosomal protein L1, 3-layer alpha/beta-sandwich
1443	MS.gene031594	5102	154.991	0.65975	0.559748	0.000367765	0.0496821	SPL1305_Control_WT_AL	up	Ribosomal protein L1/ribosomal biogenesis protein; Ribosomal protein L1/ribosomal biogenesis protein; Ribosomal protein L1, bacterial-type; Ribosomal protein L1-like; Ribosomal protein L1, 3-layer alpha/beta-sandwich
1446	MS.gene031693	2116	25.2226	28.9295	4.99201	2.24e-09	9.37e-06	SPL1305_AL_WT_Control	up	Short-chain dehydrogenase/reductase SDR; Short-chain dehydrogenase/reductase SDR; Short-chain dehydrogenase/reductase SDR; NAD(P)-binding domain superfamily; Short-chain dehydrogenase/reductase SDR; Short-chain dehydrogenase/reductase SDR; Short-chain dehydrogenase/reductase SDR; Short-chain dehydrogenase/reductase SDR; Short-chain dehydrogenase/reductase SDR; Short-chain dehydrogenase/reductase …
1448	MS.gene031693	1718	25.2226	14.2257	9.32398	1.8e-05	0.00784783	SPL1305_AL_WT_AL	up	Short-chain dehydrogenase/reductase SDR; Short-chain dehydrogenase/reductase SDR; Short-chain dehydrogenase/reductase SDR; NAD(P)-binding domain superfamily; Short-chain dehydrogenase/reductase SDR; Short-chain dehydrogenase/reductase SDR; Short-chain dehydrogenase/reductase SDR; Short-chain dehydrogenase/reductase SDR; Short-chain dehydrogenase/reductase SDR; Short-chain dehydrogenase/reductase …
1449	MS.gene031693	516	25.2226	29.079	4.99106	1.85e-09	1.15e-05	SPL1305_AL_SPL1305_Control	up	Short-chain dehydrogenase/reductase SDR; Short-chain dehydrogenase/reductase SDR; Short-chain dehydrogenase/reductase SDR; NAD(P)-binding domain superfamily; Short-chain dehydrogenase/reductase SDR; Short-chain dehydrogenase/reductase SDR; Short-chain dehydrogenase/reductase SDR; Short-chain dehydrogenase/reductase SDR; Short-chain dehydrogenase/reductase SDR; Short-chain dehydrogenase/reductase …
1450	MS.gene031693	266	25.2226	29.0964	5.00438	2.18e-09	7.04e-06	SPL1305_AL_SPL1306_AL	up	Short-chain dehydrogenase/reductase SDR; Short-chain dehydrogenase/reductase SDR; Short-chain dehydrogenase/reductase SDR; NAD(P)-binding domain superfamily; Short-chain dehydrogenase/reductase SDR; Short-chain dehydrogenase/reductase SDR; Short-chain dehydrogenase/reductase SDR; Short-chain dehydrogenase/reductase SDR; Short-chain dehydrogenase/reductase SDR; Short-chain dehydrogenase/reductase …
1451	MS.gene031693	5895	25.2226	26.1614	5.1488	5.96e-08	0.00013025	SPL1306_Control_WT_Control	up	Short-chain dehydrogenase/reductase SDR; Short-chain dehydrogenase/reductase SDR; Short-chain dehydrogenase/reductase SDR; NAD(P)-binding domain superfamily; Short-chain dehydrogenase/reductase SDR; Short-chain dehydrogenase/reductase SDR; Short-chain dehydrogenase/reductase SDR; Short-chain dehydrogenase/reductase SDR; Short-chain dehydrogenase/reductase SDR; Short-chain dehydrogenase/reductase …
1453	MS.gene031706	1719	302.562	1.79826	0.983219	6.68e-05	0.0184648	SPL1305_AL_WT_AL	up	O-acyltransferase WSD1, C-terminal; O-acyltransferase, WSD1, N-terminal
1454	MS.gene031706	267	302.562	2.62747	0.708397	2.97e-06	0.00301472	SPL1305_AL_SPL1306_AL	up	O-acyltransferase WSD1, C-terminal; O-acyltransferase, WSD1, N-terminal
1455	MS.gene031717	1720	10.8262	1.889	2.36608	0.000418354	0.0465291	SPL1305_AL_WT_AL	up	NA
1456	MS.gene031717	5103	10.8262	3.06206	2.79034	0.000104141	0.0240544	SPL1305_Control_WT_AL	up	NA
1457	MS.gene031785	2847	478.262	0.940833	0.321026	1.85e-05	0.00595939	SPL1306_AL_SPL1305_Control	up	Fungal lipase-like domain; Alpha/Beta hydrolase fold
1462	MS.gene031835	2849	1274.1	1.12996	0.437986	2.4e-05	0.00689237	SPL1306_AL_SPL1305_Control	up	Aminotransferase class-III; Pyridoxal phosphate-dependent transferase; Aminotransferase class-III; Aminotransferase class-III; Pyridoxal phosphate-dependent transferase domain 1; Pyridoxal phosphate-dependent transferase, major domain
1464	MS.gene031850	4000	51.4331	3.37942	1.51929	3.25e-05	0.0170377	SPL1306_AL_WT_AL	up	Biotinyl protein ligase (BPL) and lipoyl protein ligase (LPL), catalytic domain; Biotin protein ligase, C-terminal; Biotin--acetyl-CoA-carboxylase ligase; Biotin--acetyl-CoA-carboxylase ligase; Biotinyl protein ligase (BPL) and lipoyl protein ligase (LPL), catalytic domain
1467	MS.gene031886	5032	524.036	0.543216	0.22337	0.000258885	0.0419166	SPL1305_Control_WT_AL	up	LysM domain; LysM domain; LysM domain superfamily; LysM domain superfamily; LysM domain; LysM domain; LysM domain; LysM domain; LysM domain; LysM domain
1468	MS.gene031901	1602	10.2324	2.25643	1.86464	0.000232721	0.034146	SPL1305_AL_WT_AL	up	NA
1470	MS.gene031930	5031	409.817	0.60968	0.220696	6.21e-05	0.0180612	SPL1305_Control_WT_AL	up	Histidine phosphatase superfamily; Histidine phosphatase superfamily; Histidine phosphatase superfamily, clade-2; Histidine acid phosphatase, eukaryotic; Histidine phosphatase superfamily, clade-2
1471	MS.gene031945	953	46.5489	1.31415	1.10216	0.000469133	0.0499601	SPL1305_AL_SPL1306_Control	up	Chloramphenicol acetyltransferase-like domain superfamily; Transferase; Chloramphenicol acetyltransferase-like domain superfamily
1472	MS.gene031945	3544	46.5489	1.82949	1.1177	0.000187484	0.0279038	SPL1306_AL_SPL1306_Control	up	Chloramphenicol acetyltransferase-like domain superfamily; Transferase; Chloramphenicol acetyltransferase-like domain superfamily
1475	MS.gene03196	2776	2532.12	0.999643	0.269799	1.62e-06	0.00129625	SPL1306_AL_SPL1305_Control	up	Six-bladed beta-propeller, TolB-like; Six-bladed beta-propeller, TolB-like; Six-bladed beta-propeller, TolB-like; WD40-like Beta Propeller; WD40-like Beta Propeller; WD40-like Beta Propeller
1476	MS.gene03196	4401	2532.12	0.929554	0.270022	5.44e-06	0.00445324	SPL1306_AL_WT_Control	up	Six-bladed beta-propeller, TolB-like; Six-bladed beta-propeller, TolB-like; Six-bladed beta-propeller, TolB-like; WD40-like Beta Propeller; WD40-like Beta Propeller; WD40-like Beta Propeller
1477	MS.gene03196	3567	2532.12	0.703382	0.300604	0.000168748	0.0262098	SPL1306_AL_SPL1306_Control	up	Six-bladed beta-propeller, TolB-like; Six-bladed beta-propeller, TolB-like; Six-bladed beta-propeller, TolB-like; WD40-like Beta Propeller; WD40-like Beta Propeller; WD40-like Beta Propeller
1479	MS.gene032149	3098	77.9673	2.06453	1.69537	0.000248773	0.0325614	SPL1306_AL_SPL1306_Control	up	Protein prenyltransferase, alpha subunit; Protein prenyltransferase, alpha subunit; Protein prenyltransferase, alpha subunit; Protein prenyltransferase, alpha subunit; Protein prenyltransferase, alpha subunit; Protein prenyltransferase, alpha subunit; Protein prenyltransferase, alpha subunit; Protein prenyltransferase, alpha subunit; Protein prenyltransferase, alpha subunit
1480	MS.gene032149	4549	77.9673	3.7728	1.73561	3.29e-05	0.0194817	SPL1305_Control_SPL1306_Control	up	Protein prenyltransferase, alpha subunit; Protein prenyltransferase, alpha subunit; Protein prenyltransferase, alpha subunit; Protein prenyltransferase, alpha subunit; Protein prenyltransferase, alpha subunit; Protein prenyltransferase, alpha subunit; Protein prenyltransferase, alpha subunit; Protein prenyltransferase, alpha subunit; Protein prenyltransferase, alpha subunit
1481	MS.gene032160	581	21.9829	1.75579	2.71349	0.000360557	0.0439771	SPL1305_AL_SPL1306_Control	up	Glycoside hydrolase family 1; Glycoside hydrolase superfamily
1485	MS.gene03238	4704	13.1697	5.61819	2.45633	1.04e-05	0.00856004	SPL1305_Control_SPL1306_Control	up	AP2/ERF domain; DNA-binding domain superfamily; AP2/ERF domain; AP2/ERF domain; AP2/ERF domain; AP2/ERF domain; AP2/ERF domain superfamily; AP2/ERF domain
1486	MS.gene03238	3598	13.1697	1.47344	2.04796	0.000450959	0.0463406	SPL1306_AL_SPL1306_Control	up	AP2/ERF domain; DNA-binding domain superfamily; AP2/ERF domain; AP2/ERF domain; AP2/ERF domain; AP2/ERF domain; AP2/ERF domain superfamily; AP2/ERF domain
1487	MS.gene03239	3597	52.0733	1.11391	0.743715	0.000370596	0.0411416	SPL1306_AL_SPL1306_Control	up	PTBP1, RNA recognition motif 2-like; Nucleotide-binding alpha-beta plait domain superfamily; Nucleotide-binding alpha-beta plait domain superfamily; RNA-binding domain superfamily; RNA-binding domain superfamily; Nucleotide-binding alpha-beta plait domain superfamily; RNA recognition motif domain; RNA recognition motif domain; RNA recognition motif domain; 5-formyltetrahydrofolate cyclo-ligase; N…
1488	MS.gene03239	1023	52.0733	1.07454	0.696221	0.000368479	0.0444744	SPL1305_AL_SPL1306_Control	up	PTBP1, RNA recognition motif 2-like; Nucleotide-binding alpha-beta plait domain superfamily; Nucleotide-binding alpha-beta plait domain superfamily; RNA-binding domain superfamily; RNA-binding domain superfamily; Nucleotide-binding alpha-beta plait domain superfamily; RNA recognition motif domain; RNA recognition motif domain; RNA recognition motif domain; 5-formyltetrahydrofolate cyclo-ligase; N…
1489	MS.gene032418	2923	1586.87	0.385382	0.148689	0.000465911	0.0419044	SPL1306_AL_SPL1305_Control	up	NA
1491	MS.gene032502	561	296.351	2.502	0.588463	7.55e-07	0.00126676	SPL1305_AL_SPL1305_Control	up	Leucine-rich repeat domain superfamily; Leucine-rich repeat; Leucine-rich repeat-containing N-terminal, plant-type
1492	MS.gene032502	1832	296.351	1.75562	0.822859	3e-05	0.0108591	SPL1305_AL_WT_AL	up	Leucine-rich repeat domain superfamily; Leucine-rich repeat; Leucine-rich repeat-containing N-terminal, plant-type
1493	MS.gene032502	1163	296.351	1.74231	0.702267	2.46e-05	0.00750834	SPL1305_AL_SPL1306_Control	up	Leucine-rich repeat domain superfamily; Leucine-rich repeat; Leucine-rich repeat-containing N-terminal, plant-type
1497	MS.gene032674	3757	28.052	3.04502	3.32559	8.01e-05	0.0167446	SPL1306_AL_SPL1306_Control	up	Class I glutamine amidotransferase-like; Peptidase C26; Glutamine amidotransferase; Class I glutamine amidotransferase-like
1498	MS.gene032674	1179	28.052	4.96179	3.3385	2.21e-05	0.00709935	SPL1305_AL_SPL1306_Control	up	Class I glutamine amidotransferase-like; Peptidase C26; Glutamine amidotransferase; Class I glutamine amidotransferase-like
1499	MS.gene032680	1178	1027.17	2.17481	0.55303	2.85e-07	0.000338452	SPL1305_AL_SPL1306_Control	up	Thiamine pyrophosphate enzyme, C-terminal TPP-binding; DHS-like NAD/FAD-binding domain superfamily; Thiamine pyrophosphate enzyme, N-terminal TPP-binding domain; Thiamin diphosphate-binding fold; Thiamin diphosphate-binding fold; TPP-binding enzyme, conserved site; Thiamine pyrophosphate enzyme, central domain
1503	MS.gene032713	4582	148.511	3.18215	1.5614	4.78e-05	0.024488	SPL1305_Control_SPL1306_Control	up	Serine/threonine-specific protein phosphatase/bis(5-nucleosyl)-tetraphosphatase; Metallo-dependent phosphatase-like; Serine/threonine-specific protein phosphatase/bis(5-nucleosyl)-tetraphosphatase; Serine/threonine-specific protein phosphatase/bis(5-nucleosyl)-tetraphosphatase; Serine/threonine-specific protein phosphatase/bis(5-nucleosyl)-tetraphosphatase; Serine/threonine-specific protein phosp…
1504	MS.gene032713	4826	148.511	4.23266	1.14807	2.29e-06	0.00199304	SPL1305_Control_WT_AL	up	Serine/threonine-specific protein phosphatase/bis(5-nucleosyl)-tetraphosphatase; Metallo-dependent phosphatase-like; Serine/threonine-specific protein phosphatase/bis(5-nucleosyl)-tetraphosphatase; Serine/threonine-specific protein phosphatase/bis(5-nucleosyl)-tetraphosphatase; Serine/threonine-specific protein phosphatase/bis(5-nucleosyl)-tetraphosphatase; Serine/threonine-specific protein phosp…
1506	MS.gene032749	2009	101.703	0.956232	0.356553	1.13e-05	0.00774967	SPL1305_AL_WT_Control	up	Putative small multi-drug export
1507	MS.gene032749	5761	101.703	0.932025	0.338307	2.19e-05	0.0131894	SPL1306_Control_WT_Control	up	Putative small multi-drug export
1508	MS.gene032774	2495	9.50493	2.08102	2.63082	0.000242529	0.0287398	SPL1306_AL_SPL1305_Control	up	NA
1509	MS.gene032794	3347	146.85	1.15135	0.554193	0.00010286	0.0190685	SPL1306_AL_SPL1306_Control	up	PAS domain; PAS domain; PAS domain; PAS domain; PAS domain; PAS domain superfamily; PAS domain superfamily; PAS domain; PAS domain; PAS domain; PAC motif; PAS domain
1511	MS.gene03300	4422	8.8159	1.72816	2.49143	0.000274737	0.048366	SPL1306_AL_WT_Control	up	NA
1513	MS.gene033001	5977	32.3605	3.79869	2.28687	2.54e-05	0.0144761	SPL1306_Control_WT_Control	up	Histone-fold; Histone-fold; Transcription factor CBF/NF-Y/archaeal histone domain
1517	MS.gene033166	2915	3056.38	0.68141	0.32457	0.000330506	0.0350951	SPL1306_AL_SPL1305_Control	up	Homeobox-like domain superfamily; Homeobox, conserved site; Helix-turn-helix motif; Helix-turn-helix motif; Homeobox domain; Homeobox domain; Homeobox domain; Leucine zipper, homeobox-associated; Homeobox domain
1523	MS.gene033349	5138	1478.57	0.566631	0.270309	0.00028792	0.0443356	SPL1305_Control_WT_AL	up	Nop domain superfamily; Nop domain; Helix hairpin bin domain superfamily; Nop, C-terminal domain; NOP5, N-terminal; Nop domain; NOSIC
1526	MS.gene033451	5955	43.902	2.97775	1.06948	1.66e-05	0.0112673	SPL1306_Control_WT_Control	up	Glutaredoxin; Glutaredoxin, PICOT-like; Glutaredoxin; HAD-like superfamily; Monothiol glutaredoxin-related; HAD superfamily; Thioredoxin-like superfamily
1529	MS.gene033515	5168	27.591	3.23369	2.60985	8.49e-05	0.0210953	SPL1305_Control_WT_AL	up	K Homology domain, type 1 superfamily; K Homology domain, type 1; K Homology domain, type 1 superfamily; K Homology domain
1534	MS.gene033601	5081	98.3435	0.676542	0.460331	0.000206955	0.0364859	SPL1305_Control_WT_AL	up	Pentatricopeptide repeat; Pentatricopeptide repeat; Pentatricopeptide repeat; Pentatricopeptide repeat; Pentatricopeptide repeat; Pentatricopeptide repeat; Pentatricopeptide repeat; Pentatricopeptide repeat; Pentatricopeptide repeat; Tetratricopeptide-like helical domain superfamily; Pentatricopeptide repeat; Pentatricopeptide repeat; Pentatricopeptide repeat; Pentatricopeptide repeat; Pentatrico…
1536	MS.gene033668	1785	12.1058	1.9385	2.80904	0.000388616	0.0454316	SPL1305_AL_WT_AL	up	NAC domain; NAC domain; NAC domain superfamily; NAC domain superfamily
1543	MS.gene033730	2800	705.705	3.23456	0.65083	3.17e-08	6.2e-05	SPL1306_AL_SPL1305_Control	up	Thiolase-like; Chalcone/stilbene synthase, active site; Thiolase-like; Chalcone/stilbene synthase, C-terminal; Thiolase-like; Chalcone/stilbene synthase, N-terminal; Thiolase-like; Polyketide synthase, type III
1547	MS.gene03375	4423	212.618	0.828961	0.303923	3.9e-05	0.0149025	SPL1306_AL_WT_Control	up	NAD(P)-binding domain superfamily; Oxidoreductase, N-terminal
1557	MS.gene033964	28	234.744	0.74065	0.486224	0.000155769	0.0410131	SPL1305_AL_SPL1306_AL	up	At5g01610-like superfamily; At5g01610-like superfamily; Protein of unknown function DUF538
1559	MS.gene034044	136	43.2716	2.33591	1.8003	0.000165588	0.0420339	SPL1305_AL_SPL1306_AL	up	WD40 repeat; WD40 repeat; WD40 repeat; WD40 repeat; WD40 repeat; Small-subunit processome, Utp12; WD40 repeat, conserved site; Anaphase-promoting complex subunit 4, WD40 domain; WD40-repeat-containing domain superfamily; WD40/YVTN repeat-like-containing domain superfamily
1560	MS.gene034044	1508	43.2716	2.14039	1.75542	0.000247737	0.0354363	SPL1305_AL_WT_AL	up	WD40 repeat; WD40 repeat; WD40 repeat; WD40 repeat; WD40 repeat; Small-subunit processome, Utp12; WD40 repeat, conserved site; Anaphase-promoting complex subunit 4, WD40 domain; WD40-repeat-containing domain superfamily; WD40/YVTN repeat-like-containing domain superfamily
1562	MS.gene034056	838	9.81012	1.83519	2.24633	0.000438334	0.0483344	SPL1305_AL_SPL1306_Control	up	Protein of unknown function DUF761, plant
1564	MS.gene034157	4719	118.217	1.40023	0.962693	0.000111148	0.0411463	SPL1305_Control_SPL1306_Control	up	Ribosomal protein L30, central domain, archaeal type; Ribosomal protein L30, ferredoxin-like fold domain; Ribosomal protein L7, eukaryotic/archaeal; Ribosomal protein L30, N-terminal; Ribosomal protein L30, ferredoxin-like fold domain superfamily; Ribosomal protein L30, conserved site; Ribosomal protein L7, eukaryotic; Ribosomal protein L30, ferredoxin-like fold domain superfamily
1568	MS.gene034272	866	243.531	1.13917	0.755142	0.000344725	0.0428111	SPL1305_AL_SPL1306_Control	up	D-isomer specific 2-hydroxyacid dehydrogenase, NAD-binding domain conserved site 1; D-isomer specific 2-hydroxyacid dehydrogenase, NAD-binding domain; D-isomer specific 2-hydroxyacid dehydrogenase, NAD-binding domain conserved site; D-isomer specific 2-hydroxyacid dehydrogenase, catalytic domain; NAD(P)-binding domain superfamily; ACT domain; D-isomer specific 2-hydroxyacid dehydrogenase, NAD-bin…
1570	MS.gene034311	1059	38.3088	3.05193	3.21068	0.00010675	0.0203303	SPL1305_AL_SPL1306_Control	up	Serine-threonine/tyrosine-protein kinase, catalytic domain; Leucine-rich repeat domain superfamily; Leucine-rich repeat-containing N-terminal, plant-type; Protein kinase domain; Protein kinase-like domain superfamily; START domain; Leucine-rich repeat; START domain; START-like domain superfamily
1571	MS.gene034327	5668	48.7295	2.31886	0.885026	2.57e-05	0.0145248	SPL1306_Control_WT_Control	up	NA
1572	MS.gene034327	5261	48.7295	2.73665	0.81287	5.65e-06	0.0063208	SPL1305_Control_WT_Control	up	NA
1573	MS.gene034327	1903	48.7295	2.35411	0.95422	1.82e-05	0.0108564	SPL1305_AL_WT_Control	up	NA
1574	MS.gene034327	5991	48.7295	1.73199	1.18649	9.67e-05	0.0441709	WT_AL_WT_Control	up	NA
1575	MS.gene034357	2208	105.809	1.29855	0.705575	8.11e-05	0.0145466	SPL1306_AL_SPL1305_Control	up	Cytochrome P450 superfamily; Cytochrome P450 superfamily; Cytochrome P450; Cytochrome P450, E-class, group IV; Cytochrome P450, E-class, group IV; Cytochrome P450, E-class, group IV; Cytochrome P450, E-class, group IV
1576	MS.gene034359	3104	686.958	0.932803	0.380678	7.32e-05	0.0157754	SPL1306_AL_SPL1306_Control	up	Cytochrome P450 superfamily; Cytochrome P450; Cytochrome P450, E-class, group IV; Cytochrome P450, E-class, group IV; Cytochrome P450, E-class, group IV; Cytochrome P450, E-class, group IV; Cytochrome P450 superfamily
1577	MS.gene034359	4133	686.958	1.01354	0.372546	1.98e-05	0.00962148	SPL1306_AL_WT_Control	up	Cytochrome P450 superfamily; Cytochrome P450; Cytochrome P450, E-class, group IV; Cytochrome P450, E-class, group IV; Cytochrome P450, E-class, group IV; Cytochrome P450, E-class, group IV; Cytochrome P450 superfamily
1578	MS.gene034359	2207	686.958	0.983297	0.357907	2.6e-05	0.00723736	SPL1306_AL_SPL1305_Control	up	Cytochrome P450 superfamily; Cytochrome P450; Cytochrome P450, E-class, group IV; Cytochrome P450, E-class, group IV; Cytochrome P450, E-class, group IV; Cytochrome P450, E-class, group IV; Cytochrome P450 superfamily
1579	MS.gene034424	3824	33.6182	3.91304	2.03723	2.97e-05	0.0166196	SPL1306_AL_WT_AL	up	Leucine-rich repeat domain superfamily; Leucine-rich repeat; Leucine-rich repeat; Leucine-rich repeat; Leucine-rich repeat, typical subtype; Leucine-rich repeat, typical subtype; Leucine-rich repeat, typical subtype; Leucine-rich repeat, typical subtype; Leucine-rich repeat; Leucine-rich repeat; Leucine-rich repeat; Leucine-rich repeat; Leucine-rich repeat domain superfamily; Leucine-rich repeat;…
1580	MS.gene034445	1257	1138.33	0.760866	0.208743	1.2e-06	0.00106477	SPL1305_AL_WT_AL	up	Ribosomal protein S25
1581	MS.gene034445	14	1138.33	0.522021	0.204819	0.00012707	0.0368643	SPL1305_AL_SPL1306_AL	up	Ribosomal protein S25
1582	MS.gene034445	4788	1138.33	0.626845	0.192293	1.55e-05	0.00753586	SPL1305_Control_WT_AL	up	Ribosomal protein S25
1583	MS.gene034468	5999	313.22	0.4921	0.410513	9.28e-05	0.043744	WT_AL_WT_Control	up	Zinc finger C2H2 superfamily; Zinc finger C2H2-type; Zinc finger C2H2-type; Zinc finger C2H2 superfamily
1584	MS.gene03453	1024	17.1949	4.61725	2.4065	1.88e-05	0.00642175	SPL1305_AL_SPL1306_Control	up	Protein kinase-like domain superfamily
1585	MS.gene03453	3600	17.1949	2.81858	2.49383	8.34e-05	0.0173779	SPL1306_AL_SPL1306_Control	up	Protein kinase-like domain superfamily
1588	MS.gene03467	2828	34.4806	2.07252	0.917444	1.92e-05	0.00611883	SPL1306_AL_SPL1305_Control	up	Protein of unknown function DUF3082; Fatty acyl-AMP ligase
1590	MS.gene034818	5442	97.5782	6.19871	1.18676	4.84e-09	2.07e-05	SPL1305_Control_WT_Control	up	Ubiquitin-conjugating enzyme E2; Ubiquitin-conjugating enzyme/RWD-like; Ubiquitin-conjugating enzyme E2; Ubiquitin-conjugating enzyme/RWD-like
1592	MS.gene034818	4761	97.5782	5.84765	1.1572	1.56e-08	3.85e-05	SPL1305_Control_SPL1306_Control	up	Ubiquitin-conjugating enzyme E2; Ubiquitin-conjugating enzyme/RWD-like; Ubiquitin-conjugating enzyme E2; Ubiquitin-conjugating enzyme/RWD-like
1593	MS.gene034818	5251	97.5782	5.84274	1.16012	1.58e-08	4.24e-05	SPL1305_Control_WT_AL	up	Ubiquitin-conjugating enzyme E2; Ubiquitin-conjugating enzyme/RWD-like; Ubiquitin-conjugating enzyme E2; Ubiquitin-conjugating enzyme/RWD-like
1597	MS.gene034979	4596	129.064	3.59705	1.53151	2.85e-05	0.0176399	SPL1305_Control_SPL1306_Control	up	Zinc finger, RING/FYVE/PHD-type; Zinc finger, PHD-type; Zinc finger, PHD-type; Zinc finger, FYVE/PHD-type; Jas TPL-binding domain; Acyl-CoA N-acyltransferase; Zinc finger, FYVE/PHD-type; Zinc finger, RING/FYVE/PHD-type; Zinc finger, PHD-finger
1601	MS.gene035116	1009	120.911	1.37368	0.676438	9.45e-05	0.0188921	SPL1305_AL_SPL1306_Control	up	SGNH hydrolase superfamily; GDSL lipase/esterase-like, plant; GDSL lipase/esterase
1603	MS.gene035141	111	18.0988	2.19328	1.54849	0.00014788	0.0402776	SPL1305_AL_SPL1306_AL	up	Protein kinase domain; Protein kinase, ATP binding site; Protein kinase domain; Protein kinase-like domain superfamily; Malectin-like domain; Serine/threonine-protein kinase, active site; Protein kinase domain
1611	MS.gene035299	3048	241.691	1.87506	1.19164	0.000102684	0.0166893	SPL1306_AL_SPL1305_Control	up	Dihydrofolate reductase-like domain superfamily; EF-Hand 1, calcium-binding site; Cytidine and deoxycytidylate deaminase domain; Cytidine and deoxycytidylate deaminase domain; EF-hand domain; EF-Hand 1, calcium-binding site; Cytidine deaminase-like; EF-hand domain pair; EF-hand domain pair; EF-hand domain; Dihydrofolate reductase-like domain superfamily; EF-hand domain
1612	MS.gene035329	3672	21.0317	1.6043	1.3167	0.000446182	0.0461297	SPL1306_AL_SPL1306_Control	up	Zinc finger, CCHC-type superfamily; Zinc finger, CCHC-type; Zinc finger, CCHC-type; Zinc finger, CCHC-type
1613	MS.gene035354	3780	60.2408	2.85577	0.995402	1.56e-05	0.00569258	SPL1306_AL_SPL1306_Control	up	Kinesin motor domain; Kinesin motor domain, conserved site; Kinesin motor domain; Kinesin motor domain; Kinesin motor domain; Kinesin motor domain; Kinesin motor domain; Kinesin motor domain; P-loop containing nucleoside triphosphate hydrolase; Kinesin motor domain superfamily
1615	MS.gene035392	3084	2041.76	0.566136	0.274154	0.000576344	0.0466731	SPL1306_AL_SPL1305_Control	up	NA
1617	MS.gene035612	2639	348.507	0.762722	0.414825	0.000417992	0.0400125	SPL1306_AL_SPL1305_Control	up	Heat shock protein 70, conserved site; Heat shock protein 70kD, peptide-binding domain superfamily; Heat shock protein 70, conserved site; Heat shock protein 70 family; Heat shock protein 70 family; Heat shock protein 70 family; Heat shock protein 70 family; Heat shock protein 70 family; Heat shock protein 70 family; Heat shock protein 70 family; Heat shock protein 70 family; Heat shock protein 7…
1625	MS.gene035880	3349	182.618	0.767588	0.44996	0.000484607	0.0476081	SPL1306_AL_SPL1306_Control	up	S-locus glycoprotein domain; Bulb-type lectin domain; Bulb-type lectin domain; Protein kinase-like domain superfamily; Bulb-type lectin domain superfamily; Bulb-type lectin domain; Bulb-type lectin domain; Serine-threonine/tyrosine-protein kinase, catalytic domain; Bulb-type lectin domain superfamily
1629	MS.gene03600	197	88.5792	1.83173	1.43152	0.000212325	0.0462927	SPL1305_AL_SPL1306_AL	up	Albumin I; Albumin I chain a
1631	MS.gene036177	1967	175.567	1.0004	0.717986	0.000171717	0.0448719	SPL1305_AL_WT_Control	up	Zinc finger, CCHC-type superfamily; Zinc finger, CCHC-type; Zinc finger, CCHC-type; Zinc finger, CCHC-type
1632	MS.gene036177	3875	175.567	1.17669	0.769846	0.00016489	0.0419176	SPL1306_AL_WT_AL	up	Zinc finger, CCHC-type superfamily; Zinc finger, CCHC-type; Zinc finger, CCHC-type; Zinc finger, CCHC-type
1633	MS.gene036177	1383	175.567	2.51581	0.474688	1.87e-08	5.65e-05	SPL1305_AL_WT_AL	up	Zinc finger, CCHC-type superfamily; Zinc finger, CCHC-type; Zinc finger, CCHC-type; Zinc finger, CCHC-type
1634	MS.gene036177	4874	175.567	0.714504	0.597329	0.000281947	0.0440662	SPL1305_Control_WT_AL	up	Zinc finger, CCHC-type superfamily; Zinc finger, CCHC-type; Zinc finger, CCHC-type; Zinc finger, CCHC-type
1635	MS.gene036177	711	175.567	1.17915	0.59856	0.000147303	0.0245155	SPL1305_AL_SPL1306_Control	up	Zinc finger, CCHC-type superfamily; Zinc finger, CCHC-type; Zinc finger, CCHC-type; Zinc finger, CCHC-type
1638	MS.gene036249	2386	191.546	0.882062	0.385592	0.000105714	0.0171017	SPL1306_AL_SPL1305_Control	up	Six-hairpin glycosidase-like superfamily; Six-hairpin glycosidase superfamily; Glycosyl-hydrolase family 116, N-terminal; Beta-glucosidase GBA2-type; Glycosyl-hydrolase family 116, catalytic region
1640	MS.gene036265	2493	3914.3	1.10389	0.530249	7.68e-05	0.0142014	SPL1306_AL_SPL1305_Control	up	Glycine-rich domain-containing protein-like; Glycine-rich domain-containing protein-like
1644	MS.gene036442	4885	658.351	0.586527	0.248178	0.000162855	0.0314415	SPL1305_Control_WT_AL	up	ATP-grasp fold, ATP-dependent carboxylate-amine ligase-type; PurE domain superfamily; Pre-ATP-grasp domain superfamily; PurE domain; Rudiment single hybrid motif; Phosphoribosylaminoimidazole carboxylase, C-terminal domain; PurE domain; PurE domain; Phosphoribosylaminoimidazole carboxylase, ATPase subunit; PurE domain superfamily; ATP-grasp fold, subdomain 1; Phosphoribosylaminoimidazole carboxyl…
1645	MS.gene036493	5434	21.2589	2.83286	3.43974	0.000109382	0.0457391	SPL1305_Control_WT_Control	up	WD40 repeat, conserved site; WD40-repeat-containing domain; WD40-repeat-containing domain superfamily; WD40 repeat; WD40 repeat; WD40 repeat; WD40 repeat; WD40 repeat; WD40 repeat; WD40 repeat; WD40 repeat; WD40 repeat, conserved site; WD40 repeat; WD40 repeat; WD40 repeat; WD40 repeat; WD40 repeat; WD40 repeat; WD40 repeat; WD40 repeat; WD40 repeat; WD40 repeat; WD40 repeat; WD40 repeat; WD40 re…
1646	MS.gene036540	2183	185.675	2.18019	1.52313	0.000111656	0.0346557	SPL1305_AL_WT_Control	up	ACP-like superfamily; Phosphopantetheine binding ACP domain; Polyketide synthase, phosphopantetheine-binding domain; Phosphopantetheine binding ACP domain; Acyl carrier protein (ACP); ACP-like superfamily; Acyl carrier protein (ACP); Phosphopantetheine attachment site
1647	MS.gene036629	1868	12.5059	2.81873	3.04012	0.000170958	0.0298858	SPL1305_AL_WT_AL	up	WD40-repeat-containing domain; WD40-repeat-containing domain superfamily; WD40 repeat; WD40 repeat; WD40 repeat; WD40 repeat; WD40 repeat, conserved site; WD40 repeat; WD40/YVTN repeat-like-containing domain superfamily
1649	MS.gene036640	5976	105.236	2.84037	1.33763	4.2e-05	0.0193651	SPL1306_Control_WT_Control	up	G-patch domain; G-patch domain; G-patch domain; R3H domain; G-patch domain; R3H domain superfamily; G-patch domain; G-patch domain; R3H domain
1650	MS.gene036640	5650	105.236	4.2368	0.980351	1.01e-06	0.00184201	SPL1306_Control_WT_AL	up	G-patch domain; G-patch domain; G-patch domain; R3H domain; G-patch domain; R3H domain superfamily; G-patch domain; G-patch domain; R3H domain
1655	MS.gene03678	2696	1040.07	0.447808	0.156598	0.000107873	0.0171778	SPL1306_AL_SPL1305_Control	up	Late embryogenesis abundant protein, LEA_2 subgroup; Late embryogenesis abundant protein, LEA_2 subgroup; Water stress and hypersensitive response domain; Water stress and hypersensitive response domain
1659	MS.gene036885	891	19.0139	1.78895	2.19867	0.000470234	0.0499766	SPL1305_AL_SPL1306_Control	up	Glycoside hydrolase superfamily; Protein of unknown function DUF936, plant; Glycoside hydrolase family 17; X8 domain; X8 domain; Glycoside hydrolase family 17
1660	MS.gene036918	4748	11.1119	2.52762	1.83794	0.000144451	0.0484299	SPL1305_Control_SPL1306_Control	up	Zinc finger, RING-type; Zinc finger, RING-type; Zinc finger, RING-type; Zinc finger, RING/FYVE/PHD-type
1665	MS.gene037159	2245	737.788	0.567011	0.256547	0.000388654	0.0385462	SPL1306_AL_SPL1305_Control	up	Six-bladed beta-propeller, TolB-like; Strictosidine synthase, conserved region
1666	MS.gene037184	1265	24.2578	2.21628	1.7202	0.00021357	0.0328647	SPL1305_AL_WT_AL	up	Serine-threonine/tyrosine-protein kinase, catalytic domain; Protein kinase domain; Protein kinase-like domain superfamily
1667	MS.gene037314	2467	643.658	0.802485	0.423211	0.000318444	0.0341054	SPL1306_AL_SPL1305_Control	up	WD40 repeat; WD40 repeat; WD40 repeat; WD40 repeat; WD40 repeat; WD40 repeat; WD40 repeat; WD40 repeat; WD40 repeat; WD40 repeat; Zinc finger, DNL-type; WD40-repeat-containing domain; WD40-repeat-containing domain superfamily; WD40-repeat-containing domain; Zinc finger, DNL-type
1668	MS.gene03743	2855	102.142	2.62472	1.39062	4.98e-05	0.0114861	SPL1306_AL_SPL1305_Control	up	Fatty acyl-CoA reductase, C-terminal; Fatty acyl-CoA reductase, C-terminal
1669	MS.gene03743	518	102.142	2.12032	1.58353	0.000125431	0.0462257	SPL1305_AL_SPL1305_Control	up	Fatty acyl-CoA reductase, C-terminal; Fatty acyl-CoA reductase, C-terminal
1672	MS.gene037542	5905	103.158	2.0767	1.56651	0.000187293	0.0438868	SPL1306_Control_WT_Control	up	Protein of unknown function DUF674
1673	MS.gene037542	4440	103.158	1.73069	1.58143	0.000278104	0.0486867	SPL1306_AL_WT_Control	up	Protein of unknown function DUF674
1674	MS.gene037557	1727	663.372	0.565023	0.211672	0.000186624	0.0313192	SPL1305_AL_WT_AL	up	Tubulin/FtsZ, C-terminal domain superfamily; Tubulin; Tubulin; Tubulin; Tubulin; Tubulin; Tubulin; Tubulin; Tubulin; Tubulin; Tubulin, conserved site; Tubulin/FtsZ, C-terminal; Tubulin/FtsZ, GTPase domain superfamily; Tubulin/FtsZ, GTPase domain; Beta tubulin; Beta tubulin; Beta tubulin; Beta tubulin; Beta tubulin; Beta tubulin; Beta tubulin; Beta tubulin; Beta tubulin; Beta tubulin; Beta tubulin…
1678	MS.gene037580	3630	97.5523	1.67508	1.62402	0.000469681	0.046774	SPL1306_AL_SPL1306_Control	up	YbhB/YbcL; PEBP-like superfamily; Phosphatidylethanolamine-binding protein; YbhB/YbcL; PEBP-like superfamily
1680	MS.gene03771	5105	1543.87	0.55476	0.251106	0.000297245	0.0448043	SPL1305_Control_WT_AL	up	Nucleotide-diphospho-sugar transferases; Glycosyltransferase 2-like; Nucleotide-diphospho-sugar transferases
1683	MS.gene037967	5738	125.96	1.46889	0.689599	5.24e-05	0.0216534	SPL1306_Control_WT_Control	up	AP2/ERF domain; AP2/ERF domain; AP2/ERF domain; DNA-binding domain superfamily; AP2/ERF domain; AP2/ERF domain; AP2/ERF domain; AP2/ERF domain superfamily
1684	MS.gene038006	1413	613.4	1.22326	0.897784	0.000201082	0.0320361	SPL1305_AL_WT_AL	up	NA
1686	MS.gene038013	4614	424.622	0.707414	0.584984	0.00010502	0.0399172	SPL1305_Control_SPL1306_Control	up	TOG domain; TOG domain; TOG domain; TOG domain; Armadillo-like helical; HEAT, type 2; HEAT repeat; CLASP N-terminal domain; CLASP N-terminal domain; Armadillo-type fold; Armadillo-like helical; Armadillo-like helical; Armadillo-like helical; HEAT, type 2
1689	MS.gene038279	2306	828.735	0.68547	0.380517	0.000626479	0.0490172	SPL1306_AL_SPL1305_Control	up	Glutathione S-transferases Phi, C-terminal; Glutathione S-transferase, N-terminal; Glutathione S-transferase, C-terminal domain superfamily; Glutathione Transferase family; Glutathione S-transferase, C-terminal; Thioredoxin-like superfamily; Glutathione S-transferase, N-terminal; Glutathione S-transferase, C-terminal-like
1691	MS.gene03845	1076	110.887	2.27296	1.93372	0.000243888	0.0348919	SPL1305_AL_SPL1306_Control	up	NA
1692	MS.gene038569	2194	39.559	4.77802	1.68575	5.71e-06	0.00477672	SPL1305_AL_WT_Control	up	NA
1693	MS.gene038569	6147	39.559	2.5064	2.24376	0.000110976	0.0489484	WT_AL_WT_Control	up	NA
1694	MS.gene038569	5986	39.559	3.1952	1.98024	4.71e-05	0.0207324	SPL1306_Control_WT_Control	up	NA
1697	MS.gene038745	4462	257.169	0.602938	0.298472	0.00029351	0.049696	SPL1306_AL_WT_Control	up	SANT/Myb domain; SANT/Myb domain; Homeobox-like domain superfamily; Homeobox-like domain superfamily; SANT/Myb domain
1698	MS.gene038745	3675	257.169	1.00777	0.258188	1.25e-06	0.000958766	SPL1306_AL_SPL1306_Control	up	SANT/Myb domain; SANT/Myb domain; Homeobox-like domain superfamily; Homeobox-like domain superfamily; SANT/Myb domain
1699	MS.gene038835	1336	8.69971	2.67882	2.53512	0.00017941	0.030668	SPL1305_AL_WT_AL	up	Pentatricopeptide repeat; Pentatricopeptide repeat; Pentatricopeptide repeat; Pentatricopeptide repeat; Pentatricopeptide repeat; Pentatricopeptide repeat; Pentatricopeptide repeat; Pentatricopeptide repeat; Pentatricopeptide repeat; Pentatricopeptide repeat; Pentatricopeptide repeat; Pentatricopeptide repeat; Pentatricopeptide repeat; Tetratricopeptide-like helical domain superfamily; Pentatrico…
1700	MS.gene038835	1944	8.69971	2.31032	2.58749	0.000197363	0.0493943	SPL1305_AL_WT_Control	up	Pentatricopeptide repeat; Pentatricopeptide repeat; Pentatricopeptide repeat; Pentatricopeptide repeat; Pentatricopeptide repeat; Pentatricopeptide repeat; Pentatricopeptide repeat; Pentatricopeptide repeat; Pentatricopeptide repeat; Pentatricopeptide repeat; Pentatricopeptide repeat; Pentatricopeptide repeat; Pentatricopeptide repeat; Tetratricopeptide-like helical domain superfamily; Pentatrico…
1708	MS.gene039181	43	189.059	0.890068	0.300106	1.16e-06	0.0014202	SPL1305_AL_SPL1306_AL	up	Thioredoxin-like superfamily; Glutathione S-transferase, C-terminal-like; Glutathione S-transferase, N-terminal; Glutathione S-transferase, C-terminal domain superfamily; Glutathione S-transferase, N-terminal
1710	MS.gene039231	4790	215.304	0.649083	0.495751	0.000313502	0.045597	SPL1305_Control_WT_AL	up	NA
1715	MS.gene039314	626	599	1.48225	1.24679	0.000406271	0.0469039	SPL1305_AL_SPL1306_Control	up	Kunitz inhibitor STI-like superfamily; Proteinase inhibitor I3, Kunitz legume; Proteinase inhibitor I3, Kunitz legume; Proteinase inhibitor I3, Kunitz legume; Proteinase inhibitor I3, Kunitz legume; Proteinase inhibitor I3, Kunitz legume
1716	MS.gene039314	4570	599	2.08764	1.4676	0.000142465	0.0483592	SPL1305_Control_SPL1306_Control	up	Kunitz inhibitor STI-like superfamily; Proteinase inhibitor I3, Kunitz legume; Proteinase inhibitor I3, Kunitz legume; Proteinase inhibitor I3, Kunitz legume; Proteinase inhibitor I3, Kunitz legume; Proteinase inhibitor I3, Kunitz legume
1730	MS.gene039995	2672	325.629	1.06522	0.544275	0.000110637	0.0174111	SPL1306_AL_SPL1305_Control	up	Protein RETICULATA-related; Haem-binding uptake, Tiki superfamily, ChaN
1731	MS.gene040106	2528	1219.06	0.872246	0.599827	0.000502144	0.043453	SPL1306_AL_SPL1305_Control	up	Phosphate transport system permease protein 1; P-loop containing nucleoside triphosphate hydrolase; AAA+ ATPase domain; ABC transporter-like; ABC transporter, conserved site; ABC transporter-like
1732	MS.gene040106	435	1219.06	1.28346	0.841677	9.27e-05	0.0387751	SPL1305_AL_SPL1305_Control	up	Phosphate transport system permease protein 1; P-loop containing nucleoside triphosphate hydrolase; AAA+ ATPase domain; ABC transporter-like; ABC transporter, conserved site; ABC transporter-like
1733	MS.gene040106	807	1219.06	1.63273	0.630705	2.17e-05	0.00699133	SPL1305_AL_SPL1306_Control	up	Phosphate transport system permease protein 1; P-loop containing nucleoside triphosphate hydrolase; AAA+ ATPase domain; ABC transporter-like; ABC transporter, conserved site; ABC transporter-like
1734	MS.gene040106	3381	1219.06	1.32993	0.706217	0.000134588	0.0231324	SPL1306_AL_SPL1306_Control	up	Phosphate transport system permease protein 1; P-loop containing nucleoside triphosphate hydrolase; AAA+ ATPase domain; ABC transporter-like; ABC transporter, conserved site; ABC transporter-like
1737	MS.gene040217	1123	423.844	0.859931	0.475221	0.000371632	0.0446953	SPL1305_AL_SPL1306_Control	up	GDSL lipase/esterase; SGNH hydrolase superfamily; GDSL lipase/esterase-like, plant
1741	MS.gene040582	3195	466.513	1.3691	0.437163	5.67e-06	0.00295589	SPL1306_AL_SPL1306_Control	up	Protein Iojap/ribosomal silencing factor RsfS; Protein Iojap/ribosomal silencing factor RsfS
1742	MS.gene040584	1335	773.546	0.621125	0.266883	0.000186829	0.0313192	SPL1305_AL_WT_AL	up	RNA recognition motif domain; RNA-binding domain superfamily; Nucleotide-binding alpha-beta plait domain superfamily; RNA recognition motif domain; RNPS1, RNA recognition motif; RNA recognition motif domain
1743	MS.gene040840	2411	204.421	0.786379	0.355735	0.0001749	0.0234782	SPL1306_AL_SPL1305_Control	up	Protein kinase domain; Protein kinase domain; Protein kinase, ATP binding site; Serine/threonine-protein kinase, active site; Protein kinase domain; Protein kinase-like domain superfamily
1744	MS.gene040899	6035	197.609	2.09587	1.03698	3.86e-05	0.0255886	WT_AL_WT_Control	up	Class I glutamine amidotransferase-like; Glutamine amidotransferase; Anthranilate synthase/para-aminobenzoate synthase like domain; Glutamine amidotransferase; Class I glutamine amidotransferase-like
1747	MS.gene040982	3303	889.711	0.768428	0.38104	0.000273383	0.0345024	SPL1306_AL_SPL1306_Control	up	Tail specific protease; C-terminal-processing peptidase S41A; ClpP/crotonase-like domain superfamily; Tail specific protease; PDZ superfamily; PDZ domain; C-terminal-processing peptidase S41A; PDZ domain; PDZ domain 6
1748	MS.gene040982	4244	889.711	1.134	0.358891	4.38e-06	0.00384071	SPL1306_AL_WT_Control	up	Tail specific protease; C-terminal-processing peptidase S41A; ClpP/crotonase-like domain superfamily; Tail specific protease; PDZ superfamily; PDZ domain; C-terminal-processing peptidase S41A; PDZ domain; PDZ domain 6
1749	MS.gene040982	2451	889.711	1.02087	0.347973	1.45e-05	0.00512566	SPL1306_AL_SPL1305_Control	up	Tail specific protease; C-terminal-processing peptidase S41A; ClpP/crotonase-like domain superfamily; Tail specific protease; PDZ superfamily; PDZ domain; C-terminal-processing peptidase S41A; PDZ domain; PDZ domain 6
1750	MS.gene04107	3539	251.073	1.36086	1.01142	0.00042505	0.0446956	SPL1306_AL_SPL1306_Control	up	Amino acid transporter, transmembrane domain
1751	MS.gene041135	4273	37.8697	1.13348	0.814213	0.000205825	0.0403014	SPL1306_AL_WT_Control	up	NA
1752	MS.gene041155	1466	53.8938	2.52907	0.911803	1.44e-05	0.00652229	SPL1305_AL_WT_AL	up	Zinc-finger domain of monoamine-oxidase A repressor R1
1754	MS.gene041346	3278	1045.9	0.642446	0.253959	0.000119435	0.0213405	SPL1306_AL_SPL1306_Control	up	Threonine dehydratase, ACT-like domain; Threonine dehydratase, ACT-like domain; Threonine dehydratase, ACT-like domain; Serine/threonine dehydratase, pyridoxal-phosphate-binding site; Threonine dehydratase, biosynthetic; Threonine dehydratase, ACT-like domain; Pyridoxal-phosphate dependent enzyme; Tryptophan synthase beta subunit-like PLP-dependent enzyme; Threonine dehydratase, ACT-like domain s…
1755	MS.gene041346	734	1045.9	0.557148	0.265263	0.000296826	0.0392382	SPL1305_AL_SPL1306_Control	up	Threonine dehydratase, ACT-like domain; Threonine dehydratase, ACT-like domain; Threonine dehydratase, ACT-like domain; Serine/threonine dehydratase, pyridoxal-phosphate-binding site; Threonine dehydratase, biosynthetic; Threonine dehydratase, ACT-like domain; Pyridoxal-phosphate dependent enzyme; Tryptophan synthase beta subunit-like PLP-dependent enzyme; Threonine dehydratase, ACT-like domain s…
1756	MS.gene041367	3199	335.377	0.859395	0.550135	0.000492004	0.0480291	SPL1306_AL_SPL1306_Control	up	Amino acid/polyamine transporter I; Cationic amino acid transporter, C-terminal; Amino acid/polyamine transporter I
1758	MS.gene041400	153	431.828	0.786734	0.257407	1.94e-06	0.00218395	SPL1305_AL_SPL1306_AL	up	Ribosomal protein S17, archaeal/eukaryotic; Ribosomal protein S17, conserved site; Ribosomal protein S17/S11; Nucleic acid-binding, OB-fold; Ribosomal protein S17/S11; Ribosomal protein S17/S11; Ribosomal protein S17/S11; 40S ribosomal protein S11, N-terminal
1763	MS.gene041456	3961	50.175	1.90188	1.20079	0.000143657	0.0398781	SPL1306_AL_WT_AL	up	Dienelactone hydrolase; Alpha/Beta hydrolase fold; Alpha/Beta hydrolase fold
1767	MS.gene041557	152	16.8713	4.21124	1.28016	4.21e-06	0.0037275	SPL1305_AL_SPL1306_AL	up	Armadillo-type fold; CCAAT-binding factor
1772	MS.gene041620	5987	863.087	1.11167	0.347812	4.21e-06	0.00413554	SPL1306_Control_WT_Control	up	NA
1776	MS.gene041722	5744	2733.18	0.636913	0.299463	0.000210228	0.0471431	SPL1306_Control_WT_Control	up	Leucine-rich repeat; Leucine-rich repeat; Serine-threonine/tyrosine-protein kinase, catalytic domain; Leucine-rich repeat; Leucine-rich repeat domain superfamily; Leucine-rich repeat; Leucine-rich repeat; Leucine-rich repeat domain superfamily; Leucine-rich repeat; Leucine-rich repeat; Leucine-rich repeat; Leucine-rich repeat-containing N-terminal, plant-type; Leucine-rich repeat; Leucine-rich re…
1777	MS.gene041787	1424	8.97696	2.10833	1.78759	0.000267917	0.0373367	SPL1305_AL_WT_AL	up	NA
1779	MS.gene041858	1892	150.586	0.816845	0.583637	0.000284871	0.0383433	SPL1305_AL_WT_AL	up	Zinc finger, GATA-type; Zinc finger, GATA-type; Zinc finger, NHR/GATA-type; Zinc finger, GATA-type; Zinc finger, GATA-type; Zinc finger, GATA-type
1780	MS.gene041885	5443	135.757	3.68273	2.10568	3.55e-05	0.0211908	SPL1305_Control_WT_Control	up	Histone-binding protein RBBP4, N-terminal
1781	MS.gene04192	1650	110.692	1.41118	0.842598	8.19e-05	0.0205942	SPL1305_AL_WT_AL	up	FAS1 domain; FAS1 domain superfamily; FAS1 domain superfamily; FAS1 domain superfamily; FAS1 domain; FAS1 domain; FAS1 domain; FAS1 domain superfamily; FAS1 domain; FAS1 domain
1782	MS.gene041923	3053	186.331	0.988943	0.443485	8.23e-05	0.01469	SPL1306_AL_SPL1305_Control	up	Malectin-like domain
1785	MS.gene042072	2900	513.446	0.571592	0.22776	0.000159063	0.022078	SPL1306_AL_SPL1305_Control	up	Pyrophosphate-dependent phosphofructokinase TP0108-type; ATP-dependent 6-phosphofructokinase; ATP-dependent 6-phosphofructokinase; ATP-dependent 6-phosphofructokinase; ATP-dependent 6-phosphofructokinase; ATP-dependent 6-phosphofructokinase; ATP-dependent 6-phosphofructokinase; Phosphofructokinase domain; Phosphofructokinase superfamily; Pyrophosphate-dependent phosphofructokinase TP0108-type
1786	MS.gene042084	2901	431.726	1.24567	0.9948	0.00032083	0.0343081	SPL1306_AL_SPL1305_Control	up	Thiolase, conserved site; Thiolase, N-terminal; Armadillo-like helical; Armadillo-type fold; Thiolase, C-terminal; Thiolase; Thiolase-like; Thiolase-like; Thiolase, active site; Thiolase-like; Thiolase; Thiolase-like
1787	MS.gene042084	4456	431.726	2.8931	0.795019	2.6e-06	0.00272006	SPL1306_AL_WT_Control	up	Thiolase, conserved site; Thiolase, N-terminal; Armadillo-like helical; Armadillo-type fold; Thiolase, C-terminal; Thiolase; Thiolase-like; Thiolase-like; Thiolase, active site; Thiolase-like; Thiolase; Thiolase-like
1788	MS.gene042084	3667	431.726	1.54347	1.03697	0.000285693	0.0354988	SPL1306_AL_SPL1306_Control	up	Thiolase, conserved site; Thiolase, N-terminal; Armadillo-like helical; Armadillo-type fold; Thiolase, C-terminal; Thiolase; Thiolase-like; Thiolase-like; Thiolase, active site; Thiolase-like; Thiolase; Thiolase-like
1789	MS.gene042086	5614	41.4185	7.83678	1.60136	2.91e-09	1.32e-05	SPL1306_Control_WT_AL	up	NA
1790	MS.gene042086	1757	41.4185	3.45995	2.31633	7.1e-05	0.0189915	SPL1305_AL_WT_AL	up	NA
1791	MS.gene042086	4457	41.4185	3.26335	1.22464	1.34e-05	0.00771745	SPL1306_AL_WT_Control	up	NA
1792	MS.gene042086	4061	41.4185	8.72496	1.68988	1.32e-10	6.12e-07	SPL1306_AL_WT_AL	up	NA
1794	MS.gene042086	5133	41.4185	5.68888	1.74504	2.14e-06	0.00191018	SPL1305_Control_WT_AL	up	NA
1796	MS.gene042221	1533	106.546	4.35104	1.3533	4.72e-06	0.00290128	SPL1305_AL_WT_AL	up	RNA recognition motif domain; RNA-binding domain superfamily; RNA-binding domain superfamily; RNA recognition motif domain; RNA recognition motif domain; RNA recognition motif domain; RNA recognition motif domain; Nucleotide-binding alpha-beta plait domain superfamily; Nucleotide-binding alpha-beta plait domain superfamily; Nucleotide-binding alpha-beta plait domain superfamily; RNA-binding domai…
1798	MS.gene042358	3604	433.795	1.90069	0.895052	7.23e-05	0.0157395	SPL1306_AL_SPL1306_Control	up	Multi antimicrobial extrusion protein; Multi antimicrobial extrusion protein; Multi antimicrobial extrusion protein
1803	MS.gene042549	322	25.0773	4.43311	4.09725	5.61e-05	0.0222605	SPL1305_AL_SPL1306_AL	up	Cytochrome P450 superfamily; Cytochrome P450, conserved site; Cytochrome P450; Cytochrome P450; Cytochrome P450; Cytochrome P450; Cytochrome P450 superfamily; Cytochrome P450, E-class, group I; Cytochrome P450, E-class, group I; Cytochrome P450, E-class, group I; Cytochrome P450, E-class, group I; Cytochrome P450, E-class, group I; Cytochrome P450, E-class, group I; Cytochrome P450, E-class, grou…
1806	MS.gene042593	4752	14.5715	2.9531	2.49492	0.000144332	0.0484299	SPL1305_Control_SPL1306_Control	up	Glycoside hydrolase superfamily; Glycoside hydrolase family 3 C-terminal domain; Glycoside hydrolase family 3 C-terminal domain superfamily; Glycoside hydrolase family 3 C-terminal domain superfamily; Glycoside hydrolase, family 3, N-terminal domain superfamily; Glycoside hydrolase, family 3, N-terminal domain superfamily; Glycoside hydrolase, family 3, N-terminal; Glycoside hydrolase, family 3, …
1808	MS.gene042593	1183	14.5715	2.28467	2.23247	0.000264582	0.036194	SPL1305_AL_SPL1306_Control	up	Glycoside hydrolase superfamily; Glycoside hydrolase family 3 C-terminal domain; Glycoside hydrolase family 3 C-terminal domain superfamily; Glycoside hydrolase family 3 C-terminal domain superfamily; Glycoside hydrolase, family 3, N-terminal domain superfamily; Glycoside hydrolase, family 3, N-terminal domain superfamily; Glycoside hydrolase, family 3, N-terminal; Glycoside hydrolase, family 3, …
1809	MS.gene042593	3761	14.5715	2.42649	2.13338	0.000136669	0.0233714	SPL1306_AL_SPL1306_Control	up	Glycoside hydrolase superfamily; Glycoside hydrolase family 3 C-terminal domain; Glycoside hydrolase family 3 C-terminal domain superfamily; Glycoside hydrolase family 3 C-terminal domain superfamily; Glycoside hydrolase, family 3, N-terminal domain superfamily; Glycoside hydrolase, family 3, N-terminal domain superfamily; Glycoside hydrolase, family 3, N-terminal; Glycoside hydrolase, family 3, …
1810	MS.gene042661	5335	17.3342	4.6908	2.39371	1.71e-05	0.0146067	SPL1305_Control_WT_Control	up	NA
1811	MS.gene042661	4279	17.3342	4.34176	2.30233	1.62e-05	0.00856272	SPL1306_AL_WT_Control	up	NA
1812	MS.gene042661	5762	17.3342	6.12316	2.09286	9.12e-07	0.00131378	SPL1306_Control_WT_Control	up	NA
1813	MS.gene042661	2010	17.3342	5.69687	2.04457	3.63e-06	0.00363651	SPL1305_AL_WT_Control	up	NA
1818	MS.gene042859	5213	442.61	1.12021	0.681571	3.28e-05	0.0123946	SPL1305_Control_WT_AL	up	Phosphoethanolamine N-methyltransferase; Vacuolar protein sorting protein 26 related; Methyltransferase domain 25; Arrestin, C-terminal; S-adenosyl-L-methionine-dependent methyltransferase; S-adenosyl-L-methionine-dependent methyltransferase
1820	MS.gene042940	1193	140.109	0.747266	0.393963	0.000375369	0.0447008	SPL1305_AL_SPL1306_Control	up	WD40-repeat-containing domain; WD40 repeat; WD40/YVTN repeat-like-containing domain superfamily; WD40 repeat; WD40 repeat; WD40 repeat; WD40 repeat; WD40 repeat; WD40-repeat-containing domain superfamily; WD40 repeat
1821	MS.gene042955	1843	33.0143	3.52786	2.76001	8.15e-05	0.0205942	SPL1305_AL_WT_AL	up	Aldehyde dehydrogenase domain; Aldehyde/histidinol dehydrogenase; Aldehyde dehydrogenase, N-terminal; Aldehyde dehydrogenase, glutamic acid active site; Aldehyde dehydrogenase, cysteine active site; Aldehyde dehydrogenase, C-terminal
1822	MS.gene04302	1597	321.562	1.09164	0.712023	0.000125386	0.0258986	SPL1305_AL_WT_AL	up	FAS1 domain; FAS1 domain superfamily; FAS1 domain; FAS1 domain; FAS1 domain; FAS1 domain; FAS1 domain superfamily; FAS1 domain; FAS1 domain superfamily; FAS1 domain superfamily
1823	MS.gene043028	3430	30.852	2.2862	1.88513	0.000174548	0.0266222	SPL1306_AL_SPL1306_Control	up	Dynamin superfamily; Dynamin superfamily; Dynamin superfamily; Dynamin superfamily; Dynamin superfamily; Dynamin-type guanine nucleotide-binding (G) domain; Dynamin, GTPase domain; Dynamin, GTPase region, conserved site; P-loop containing nucleoside triphosphate hydrolase
1825	MS.gene043185	865	35.7145	2.71547	1.56638	8.35e-05	0.0173424	SPL1305_AL_SPL1306_Control	up	NAD(P)-binding domain superfamily; Alcohol dehydrogenase, N-terminal; Polyketide synthase, enoylreductase domain; GroES-like superfamily
1826	MS.gene043185	3429	35.7145	1.90012	1.49758	0.000304815	0.0368603	SPL1306_AL_SPL1306_Control	up	NAD(P)-binding domain superfamily; Alcohol dehydrogenase, N-terminal; Polyketide synthase, enoylreductase domain; GroES-like superfamily
1827	MS.gene043185	4649	35.7145	4.59634	1.01207	4.88e-07	0.000708193	SPL1305_Control_SPL1306_Control	up	NAD(P)-binding domain superfamily; Alcohol dehydrogenase, N-terminal; Polyketide synthase, enoylreductase domain; GroES-like superfamily
1829	MS.gene043211	459	41.2256	6.68516	1.77069	3.06e-07	0.000632502	SPL1305_AL_SPL1305_Control	up	Leucine-rich repeat; Leucine-rich repeat; Leucine-rich repeat; Serine/threonine-protein kinase, active site; Leucine-rich repeat, typical subtype; Leucine-rich repeat, typical subtype; Leucine-rich repeat, typical subtype; Leucine-rich repeat, typical subtype; Leucine-rich repeat, typical subtype; Leucine-rich repeat, typical subtype; Leucine-rich repeat, typical subtype; Leucine-rich repeat; Leu…
1830	MS.gene043211	2039	41.2256	4.55554	1.79296	9.39e-06	0.0070978	SPL1305_AL_WT_Control	up	Leucine-rich repeat; Leucine-rich repeat; Leucine-rich repeat; Serine/threonine-protein kinase, active site; Leucine-rich repeat, typical subtype; Leucine-rich repeat, typical subtype; Leucine-rich repeat, typical subtype; Leucine-rich repeat, typical subtype; Leucine-rich repeat, typical subtype; Leucine-rich repeat, typical subtype; Leucine-rich repeat, typical subtype; Leucine-rich repeat; Leu…
1831	MS.gene043232	2170	163.094	1.41713	0.731408	4.37e-05	0.0191853	SPL1305_AL_WT_Control	up	Gibberellin regulated protein
1837	MS.gene043377	373	26.2931	2.22689	1.82395	0.000145873	0.0495701	SPL1305_AL_SPL1305_Control	up	Formiminotransferase, N-terminal subdomain; Formiminotransferase, C-terminal subdomain; Formiminotransferase catalytic domain superfamily; Formiminotransferase, N-terminal subdomain superfamily; Formiminotransferase, N-terminal subdomain
1840	MS.gene043410	1921	556.387	1.22209	0.853391	0.000132808	0.038529	SPL1305_AL_WT_Control	up	P-type ATPase, C-terminal; HAD-like superfamily; P-type ATPase; P-type ATPase, phosphorylation site; P-type ATPase, N-terminal; P-type ATPase, A domain superfamily; P-type ATPase, cytoplasmic domain N; HAD superfamily; P-type ATPase, subfamily IV; P-type ATPase, transmembrane domain superfamily; P-type ATPase, cytoplasmic domain N
1842	MS.gene043414	1279	104.058	0.962381	0.746955	0.00028831	0.0385268	SPL1305_AL_WT_AL	up	Zinc finger, RING/FYVE/PHD-type; Zinc finger, RING-type; Zinc finger, RING-type, conserved site; Zinc finger, RING-type
1843	MS.gene043414	4806	104.058	3.0365	0.499523	5.28e-10	2.49e-06	SPL1305_Control_WT_AL	up	Zinc finger, RING/FYVE/PHD-type; Zinc finger, RING-type; Zinc finger, RING-type, conserved site; Zinc finger, RING-type
1844	MS.gene043455	1920	234.751	2.21168	1.62278	0.00012494	0.0370516	SPL1305_AL_WT_Control	up	NCBP2, RNA recognition motif; RNA recognition motif domain; RNA-binding domain superfamily; RNA recognition motif domain; RNA recognition motif domain; Nucleotide-binding alpha-beta plait domain superfamily
1845	MS.gene043521	1278	96.1138	2.20464	0.780507	1e-05	0.00499916	SPL1305_AL_WT_AL	up	Frigida-like
1846	MS.gene043521	5463	96.1138	2.01593	0.894083	3.34e-05	0.0218809	SPL1306_Control_WT_AL	up	Frigida-like
1847	MS.gene043521	4805	96.1138	1.85687	0.95838	2.2e-05	0.00938557	SPL1305_Control_WT_AL	up	Frigida-like
1848	MS.gene043563	1919	23.0064	6.11631	3.0639	9.66e-06	0.0071519	SPL1305_AL_WT_Control	up	Lateral organ boundaries, LOB; Lateral organ boundaries, LOB
1849	MS.gene043563	5269	23.0064	6.26787	2.8292	6.05e-06	0.00666587	SPL1305_Control_WT_Control	up	Lateral organ boundaries, LOB; Lateral organ boundaries, LOB
1850	MS.gene043563	4804	23.0064	3.87616	3.13549	5.45e-05	0.0166003	SPL1305_Control_WT_AL	up	Lateral organ boundaries, LOB; Lateral organ boundaries, LOB
1851	MS.gene043563	1277	23.0064	3.65554	3.1074	8.31e-05	0.0207056	SPL1305_AL_WT_AL	up	Lateral organ boundaries, LOB; Lateral organ boundaries, LOB
1860	MS.gene043845	2264	70.6006	1.11832	0.614614	0.000124756	0.0188631	SPL1306_AL_SPL1305_Control	up	AAA+ ATPase domain; ATPase, AAA-type, conserved site; P-loop containing nucleoside triphosphate hydrolase; AAA-type ATPase, N-terminal domain; ATPase, AAA-type, core
1867	MS.gene044010	2402	91.3602	3.71576	1.06354	2.89e-06	0.00195014	SPL1306_AL_SPL1305_Control	up	Haem oxygenase-like, multi-helical; Haem oxygenase-like; Haem oxygenase-like, multi-helical
1873	MS.gene044117	3085	66.743	1.60427	0.630295	9.44e-06	0.00396893	SPL1306_AL_SPL1305_Control	up	PLAT/LH2 domain superfamily; Lipoxygenase, C-terminal; Lipoxygenase, domain 3; Lipoxygenase, C-terminal; Lipoxygenase, C-terminal; Lipoxygenase, C-terminal; PLAT/LH2 domain; PLAT/LH2 domain; Lipoxigenase, C-terminal domain superfamily; PLAT/LH2 domain; Lipoxygenase, iron binding site; Lipoxygenase, plant; Lipoxygenase, plant; Lipoxygenase, plant; Lipoxygenase, plant; Lipoxygenase, plant; Lipoxyge…
1874	MS.gene04418	1598	451.094	1.27941	1.03192	0.000288543	0.0385268	SPL1305_AL_WT_AL	up	Proliferating cell nuclear antigen, PCNA, conserved site; Proliferating cell nuclear antigen, PCNA, conserved site; Proliferating cell nuclear antigen, PCNA; Proliferating cell nuclear antigen, PCNA; Proliferating cell nuclear antigen, PCNA; Proliferating cell nuclear antigen, PCNA; Proliferating cell nuclear antigen, PCNA; Proliferating cell nuclear antigen, PCNA; Proliferating cell nuclear anti…
1875	MS.gene044250	2773	2093.05	0.823053	0.259717	1.19e-05	0.00449138	SPL1306_AL_SPL1305_Control	up	Copper amine oxidase, catalytic domain superfamily; Copper amine oxidase, N2-terminal; Copper amine oxidase; Copper amine oxidase, catalytic domain superfamily; Copper amine oxidase, catalytic domain; Copper amine oxidase, N-terminal; Copper amine oxidase, N-terminal; Copper amine oxidase, N3-terminal
1881	MS.gene044364	977	96.0436	2.07462	0.826914	1.97e-05	0.00661591	SPL1305_AL_SPL1306_Control	up	NA
1882	MS.gene044415	3051	16.7267	1.51176	1.64445	0.000542759	0.0453654	SPL1306_AL_SPL1305_Control	up	Protein of unknown function DUF863, plant; Protein of unknown function DUF863, plant
1886	MS.gene044438	3463	258.407	1.21446	0.585296	9.61e-05	0.0184392	SPL1306_AL_SPL1306_Control	up	NA
1887	MS.gene044454	155	68.0045	1.8492	0.588827	3.76e-06	0.00357865	SPL1305_AL_SPL1306_AL	up	NA
1888	MS.gene044454	1537	68.0045	0.847154	0.595657	0.000248153	0.0354363	SPL1305_AL_WT_AL	up	NA
1890	MS.gene044491	4659	21.0236	2.33394	1.49167	0.000110037	0.0410941	SPL1305_Control_SPL1306_Control	up	ClpP/crotonase-like domain superfamily; Peptidase S49; Peptidase S49; Peptidase S49, protease IV; Peptidase S49; ClpP/crotonase-like domain superfamily; Peptidase S49, SppA
1899	MS.gene044642	3482	622.809	0.666553	0.344375	0.000428752	0.0449453	SPL1306_AL_SPL1306_Control	up	P-loop containing nucleoside triphosphate hydrolase; NB-ARC; Leucine-rich repeat domain superfamily; Rx, N-terminal; Leucine-rich repeat domain superfamily
1908	MS.gene045031	3011	62.3216	2.21664	0.910262	1.31e-05	0.00476461	SPL1306_AL_SPL1305_Control	up	P-loop containing nucleoside triphosphate hydrolase; Peptidase, FtsH; AAA+ ATPase domain; Peptidase M41-like; AAA ATPase, AAA+ lid domain; Peptidase M41, FtsH extracellular; ATPase, AAA-type, core; ATPase, AAA-type, conserved site; Peptidase, FtsH; Peptidase M41-like; Peptidase M41
1910	MS.gene045084	4674	32.123	36.3639	4.10855	1.58e-19	5.63e-15	SPL1305_Control_SPL1306_Control	up	Peptidase family A1 domain; Aspartic peptidase domain superfamily; Xylanase inhibitor, C-terminal; Xylanase inhibitor, N-terminal; Aspartic peptidase A1 family; Aspartic peptidase A1 family; Aspartic peptidase A1 family; Aspartic peptidase domain superfamily; Aspartic peptidase domain superfamily
1912	MS.gene045084	936	32.123	35.527	4.08621	7.54e-19	1.05e-14	SPL1305_AL_SPL1306_Control	up	Peptidase family A1 domain; Aspartic peptidase domain superfamily; Xylanase inhibitor, C-terminal; Xylanase inhibitor, N-terminal; Aspartic peptidase A1 family; Aspartic peptidase A1 family; Aspartic peptidase A1 family; Aspartic peptidase domain superfamily; Aspartic peptidase domain superfamily
1913	MS.gene045084	1610	32.123	17.4834	5.24294	1.68e-06	0.00135675	SPL1305_AL_WT_AL	up	Peptidase family A1 domain; Aspartic peptidase domain superfamily; Xylanase inhibitor, C-terminal; Xylanase inhibitor, N-terminal; Aspartic peptidase A1 family; Aspartic peptidase A1 family; Aspartic peptidase A1 family; Aspartic peptidase domain superfamily; Aspartic peptidase domain superfamily
1914	MS.gene045084	5036	32.123	17.2643	5.51599	7.03e-07	0.000844249	SPL1305_Control_WT_AL	up	Peptidase family A1 domain; Aspartic peptidase domain superfamily; Xylanase inhibitor, C-terminal; Xylanase inhibitor, N-terminal; Aspartic peptidase A1 family; Aspartic peptidase A1 family; Aspartic peptidase A1 family; Aspartic peptidase domain superfamily; Aspartic peptidase domain superfamily
1915	MS.gene045084	3520	32.123	30.4241	4.14881	7.56e-14	5.12e-10	SPL1306_AL_SPL1306_Control	up	Peptidase family A1 domain; Aspartic peptidase domain superfamily; Xylanase inhibitor, C-terminal; Xylanase inhibitor, N-terminal; Aspartic peptidase A1 family; Aspartic peptidase A1 family; Aspartic peptidase A1 family; Aspartic peptidase domain superfamily; Aspartic peptidase domain superfamily
1919	MS.gene045241	6089	75.9375	4.08293	2.02387	1.69e-05	0.0139987	WT_AL_WT_Control	up	NA
1922	MS.gene045261	4687	27.0398	3.42362	2.16955	7.58e-05	0.0322752	SPL1305_Control_SPL1306_Control	up	Ribosome biogenesis GTPase RsgA; RsgA GTPase domain; Nucleic acid-binding, OB-fold; P-loop containing nucleoside triphosphate hydrolase; RsgA GTPase domain; Circularly permuted (CP)-type guanine nucleotide-binding (G) domain; Ribosome biogenesis GTPase RsgA; Ribosome biogenesis GTPase RsgA
1924	MS.gene045314	2677	1186.9	1.89277	0.937091	3.42e-05	0.00886694	SPL1306_AL_SPL1305_Control	up	RNA-binding domain, S1; RNA-binding domain, S1; S1 domain; Nucleic acid-binding, OB-fold; S1 domain; S1 domain; Nucleic acid-binding, OB-fold
1925	MS.gene045369	5034	9.87533	2.28228	2.21059	0.000194378	0.0350831	SPL1305_Control_WT_AL	up	Ubiquitin domain; Ubiquitin domain; Ubiquitin-like domain superfamily
1927	MS.gene045417	1607	30.9485	1.84201	1.28126	0.000174224	0.0300399	SPL1305_AL_WT_AL	up	GNAT domain
1928	MS.gene045465	2582	4814.46	0.492453	0.175713	9.29e-05	0.0158193	SPL1306_AL_SPL1305_Control	up	DnaJ domain; DnaJ domain; Chaperone J-domain superfamily; 4Fe-4S ferredoxin-type, iron-sulphur binding domain; DnaJ domain; DnaJ domain; DnaJ domain; DnaJ domain; Chaperone J-domain superfamily; DnaJ domain
1929	MS.gene045465	4309	4814.46	0.431771	0.199046	0.00028011	0.0487974	SPL1306_AL_WT_Control	up	DnaJ domain; DnaJ domain; Chaperone J-domain superfamily; 4Fe-4S ferredoxin-type, iron-sulphur binding domain; DnaJ domain; DnaJ domain; DnaJ domain; DnaJ domain; Chaperone J-domain superfamily; DnaJ domain
1930	MS.gene04548	3987	64.988	3.16643	1.44968	3.87e-05	0.0189285	SPL1306_AL_WT_AL	up	Legume lectin, alpha chain, conserved site; Legume lectin domain; Concanavalin A-like lectin/glucanase domain superfamily; Legume lectin, beta chain, Mn/Ca-binding site; Legume lectin domain; Legume lectin
1931	MS.gene045570	2195	188.422	3.57306	1.0576	4.58e-06	0.00432481	SPL1305_AL_WT_Control	up	Armadillo-type fold; Armadillo-like helical; 26S proteasome regulatory complex, non-ATPase subcomplex, Rpn1 subunit; 26S proteasome regulatory complex, non-ATPase subcomplex, Rpn1 subunit; 26S proteasome non-ATPase regulatory subunit RPN1, C-terminal; Proteasome/cyclosome repeat; RPN1/RPN2, N-terminal
1935	MS.gene045598	142	147.247	1.35858	1.03191	0.000194303	0.0449851	SPL1305_AL_SPL1306_AL	up	Myc-type, basic helix-loop-helix (bHLH) domain; Myc-type, basic helix-loop-helix (bHLH) domain; Myc-type, basic helix-loop-helix (bHLH) domain; Myc-type, basic helix-loop-helix (bHLH) domain; Helix-loop-helix DNA-binding domain superfamily; Helix-loop-helix DNA-binding domain superfamily
1939	MS.gene045625	3909	35.2002	2.18693	2.80492	0.000212497	0.0484633	SPL1306_AL_WT_AL	up	NAD(P)-binding domain superfamily; NAD-dependent epimerase/dehydratase
1942	MS.gene045662	2121	9.22253	18.5099	7.69937	6.92e-06	0.00552625	SPL1305_AL_WT_Control	up	Glycoside hydrolase family 9; Glycosyl hydrolases family 9, Asp/Glu active sites; Six-hairpin glycosidase superfamily; Six-hairpin glycosidase-like superfamily; Glycoside hydrolase family 9, His active site
1943	MS.gene045662	5404	9.22253	7.61234	9.45191	4.57e-05	0.0240871	SPL1305_Control_WT_Control	up	Glycoside hydrolase family 9; Glycosyl hydrolases family 9, Asp/Glu active sites; Six-hairpin glycosidase superfamily; Six-hairpin glycosidase-like superfamily; Glycoside hydrolase family 9, His active site
1944	MS.gene045662	5901	9.22253	6.90391	9.10025	0.000100495	0.0313313	SPL1306_Control_WT_Control	up	Glycoside hydrolase family 9; Glycosyl hydrolases family 9, Asp/Glu active sites; Six-hairpin glycosidase superfamily; Six-hairpin glycosidase-like superfamily; Glycoside hydrolase family 9, His active site
1945	MS.gene045662	272	9.22253	18.6833	7.69243	6.52e-06	0.00532523	SPL1305_AL_SPL1306_AL	up	Glycoside hydrolase family 9; Glycosyl hydrolases family 9, Asp/Glu active sites; Six-hairpin glycosidase superfamily; Six-hairpin glycosidase-like superfamily; Glycoside hydrolase family 9, His active site
1947	MS.gene045662	6107	9.22253	4.95784	7.85572	6.35e-05	0.0367384	WT_AL_WT_Control	up	Glycoside hydrolase family 9; Glycosyl hydrolases family 9, Asp/Glu active sites; Six-hairpin glycosidase superfamily; Six-hairpin glycosidase-like superfamily; Glycoside hydrolase family 9, His active site
1965	MS.gene046146	5490	61.4077	2.86179	1.28592	3.76e-05	0.0228182	SPL1306_Control_WT_AL	up	Plastid lipid-associated protein/fibrillin conserved domain
1966	MS.gene046168	5307	330.982	0.567671	0.379977	7.42e-05	0.0348437	SPL1305_Control_WT_Control	up	Non-structural maintenance of chromosome element 4, C-terminal
1967	MS.gene046299	5367	249.545	1.13882	0.352969	5.58e-06	0.0063208	SPL1305_Control_WT_Control	up	NB-ARC; Virus X resistance protein-like, coiled-coil domain; Rx, N-terminal; P-loop containing nucleoside triphosphate hydrolase; Leucine-rich repeat domain superfamily
1968	MS.gene046299	2063	249.545	1.07386	0.338522	2.78e-06	0.00298995	SPL1305_AL_WT_Control	up	NB-ARC; Virus X resistance protein-like, coiled-coil domain; Rx, N-terminal; P-loop containing nucleoside triphosphate hydrolase; Leucine-rich repeat domain superfamily
1969	MS.gene046299	5835	249.545	1.12977	0.327727	1.77e-06	0.0021385	SPL1306_Control_WT_Control	up	NB-ARC; Virus X resistance protein-like, coiled-coil domain; Rx, N-terminal; P-loop containing nucleoside triphosphate hydrolase; Leucine-rich repeat domain superfamily
1970	MS.gene046299	4360	249.545	0.777289	0.328657	9.22e-05	0.0242205	SPL1306_AL_WT_Control	up	NB-ARC; Virus X resistance protein-like, coiled-coil domain; Rx, N-terminal; P-loop containing nucleoside triphosphate hydrolase; Leucine-rich repeat domain superfamily
1977	MS.gene046442	5272	294.062	3.51305	1.4839	1.83e-05	0.0151684	SPL1305_Control_WT_Control	up	NAD(P)-binding domain superfamily; Uncharacterised domain Wax2, C-terminal; Fatty acid hydroxylase
1979	MS.gene046442	4809	294.062	3.4401	1.48998	1.96e-05	0.00876377	SPL1305_Control_WT_AL	up	NAD(P)-binding domain superfamily; Uncharacterised domain Wax2, C-terminal; Fatty acid hydroxylase
1980	MS.gene04659	4740	100.587	2.02539	1.44248	0.00014735	0.0487126	SPL1305_Control_SPL1306_Control	up	Dirigent protein
1982	MS.gene04660	5165	11.2584	5.4387	2.64924	1.1e-05	0.00604368	SPL1305_Control_WT_AL	up	Dirigent protein
1984	MS.gene046779	2408	912.083	0.825891	0.286666	2.78e-05	0.00763044	SPL1306_AL_SPL1305_Control	up	Protein kinase-like domain superfamily; Protein kinase domain; Wall-associated receptor kinase, galacturonan-binding domain; Protein kinase domain; Protein kinase, ATP binding site
1986	MS.gene046798	2409	366.029	0.875712	0.23138	1.49e-06	0.00121548	SPL1306_AL_SPL1305_Control	up	Protein kinase domain; Protein kinase-like domain superfamily; Protein kinase domain; Protein kinase, ATP binding site
1988	MS.gene046801	2410	452.085	0.818847	0.369747	0.000154774	0.0216999	SPL1306_AL_SPL1305_Control	up	Protein kinase, ATP binding site; Protein kinase domain; Protein kinase-like domain superfamily; Serine-threonine/tyrosine-protein kinase, catalytic domain; Protein kinase domain
1989	MS.gene046947	639	80.2324	0.752626	0.388265	0.000338873	0.0424514	SPL1305_AL_SPL1306_Control	up	Amino acid/polyamine transporter I; Amino acid/polyamine transporter I
1991	MS.gene046992	4039	22.7193	6.0464	1.66831	4.39e-07	0.000709223	SPL1306_AL_WT_AL	up	Homeobox domain; Homeobox domain; Homeobox domain; Homeobox domain; Homeobox-like domain superfamily
1992	MS.gene046992	5095	22.7193	5.80248	1.68402	1.49e-06	0.00147792	SPL1305_Control_WT_AL	up	Homeobox domain; Homeobox domain; Homeobox domain; Homeobox domain; Homeobox-like domain superfamily
1993	MS.gene046992	5595	22.7193	6.25	1.57309	5.63e-07	0.00107812	SPL1306_Control_WT_AL	up	Homeobox domain; Homeobox domain; Homeobox domain; Homeobox domain; Homeobox-like domain superfamily
1995	MS.gene046992	1703	22.7193	5.80536	1.77705	1.37e-06	0.00116177	SPL1305_AL_WT_AL	up	Homeobox domain; Homeobox domain; Homeobox domain; Homeobox domain; Homeobox-like domain superfamily
1999	MS.gene047009	2837	767.746	1.3481	0.752909	8.39e-05	0.0148201	SPL1306_AL_SPL1305_Control	up	ABC transporter-like; P-loop containing nucleoside triphosphate hydrolase; AAA+ ATPase domain; ABC transporter-like; ABC transporter, conserved site; Phosphate transport system permease protein 1
2000	MS.gene047009	3608	767.746	1.77389	0.731305	3.79e-05	0.0102657	SPL1306_AL_SPL1306_Control	up	ABC transporter-like; P-loop containing nucleoside triphosphate hydrolase; AAA+ ATPase domain; ABC transporter-like; ABC transporter, conserved site; Phosphate transport system permease protein 1
2001	MS.gene047009	1030	767.746	1.11196	0.734096	0.000358762	0.0439126	SPL1305_AL_SPL1306_Control	up	ABC transporter-like; P-loop containing nucleoside triphosphate hydrolase; AAA+ ATPase domain; ABC transporter-like; ABC transporter, conserved site; Phosphate transport system permease protein 1
2003	MS.gene047040	3634	531.429	1.16961	0.853804	0.000462983	0.0466558	SPL1306_AL_SPL1306_Control	up	ABC transporter-like; Phosphate transport system permease protein 1; P-loop containing nucleoside triphosphate hydrolase; AAA+ ATPase domain; ABC transporter-like; ABC transporter, conserved site
2004	MS.gene047040	2868	531.429	0.984879	0.755879	0.000457141	0.0416341	SPL1306_AL_SPL1305_Control	up	ABC transporter-like; Phosphate transport system permease protein 1; P-loop containing nucleoside triphosphate hydrolase; AAA+ ATPase domain; ABC transporter-like; ABC transporter, conserved site
2007	MS.gene047122	3861	140.112	1.02659	0.55643	9.54e-05	0.0318231	SPL1306_AL_WT_AL	up	Late embryogenesis abundant protein, LEA_2 subgroup
2008	MS.gene047125	4851	111.863	0.870286	0.528442	5.33e-05	0.0165185	SPL1305_Control_WT_AL	up	Ribosomal protein L10P; Ribosome assembly factor Mrt4; 60S ribosomal protein L10P, insertion domain
2011	MS.gene047254	3154	38.2017	3.09947	1.11527	1.51e-05	0.00567093	SPL1306_AL_SPL1306_Control	up	Leucine-rich repeat; Leucine-rich repeat; Leucine-rich repeat; Leucine-rich repeat; Leucine-rich repeat; Leucine-rich repeat; Leucine-rich repeat; F-box-like domain superfamily; Leucine-rich repeat, cysteine-containing subtype; Leucine-rich repeat, cysteine-containing subtype; Leucine-rich repeat, cysteine-containing subtype; Leucine-rich repeat, cysteine-containing subtype; Leucine-rich repeat, …
2013	MS.gene047312	4845	16.6182	2.99092	2.34157	9.62e-05	0.0226068	SPL1305_Control_WT_AL	up	Heavy metal-associated domain superfamily; Heavy metal-associated domain, HMA; Heavy metal-associated domain, HMA; Heavy metal-associated domain, HMA; Heavy metal-associated domain, HMA; Heavy metal-associated domain, HMA; Heavy metal-associated domain, HMA; Heavy metal-associated domain superfamily
2015	MS.gene047454	4140	396.336	1.35304	0.60678	2.72e-05	0.0117082	SPL1306_AL_WT_Control	up	Cytochrome P450; Cytochrome P450 superfamily; Cytochrome P450, E-class, group I; Cytochrome P450, E-class, group I; Cytochrome P450, E-class, group I; Cytochrome P450, E-class, group I; Cytochrome P450, E-class, group I; Cytochrome P450, E-class, group I; Cytochrome P450, E-class, group I; Cytochrome P450, E-class, group I; Cytochrome P450; Cytochrome P450; Cytochrome P450; Cytochrome P450; Cytoc…
2017	MS.gene047571	4848	38.6801	2.71723	2.05219	0.000103562	0.0240046	SPL1305_Control_WT_AL	up	Domain of unknown function DUF1771; Ubiquitin-associated domain; Domain of unknown function DUF1771
2018	MS.gene047581	1948	88.161	8.55844	3.74499	5.06e-06	0.00449406	SPL1305_AL_WT_Control	up	Histidine phosphatase superfamily, clade-1; Histidine phosphatase superfamily; Histidine phosphatase superfamily, clade-1; Histidine phosphatase superfamily, clade-1; Histidine phosphatase superfamily
2019	MS.gene047581	6024	88.161	6.922	4.1708	9.53e-06	0.00988516	WT_AL_WT_Control	up	Histidine phosphatase superfamily, clade-1; Histidine phosphatase superfamily; Histidine phosphatase superfamily, clade-1; Histidine phosphatase superfamily, clade-1; Histidine phosphatase superfamily
2023	MS.gene04766	5790	154.972	1.0926	0.469995	3.87e-05	0.0188124	SPL1306_Control_WT_Control	up	NA
2024	MS.gene047698	5505	63.2488	2.49021	0.663812	4e-06	0.00538429	SPL1306_Control_WT_AL	up	NA
2025	MS.gene047705	5748	7.85406	2.50361	2.81898	0.000116099	0.0334559	SPL1306_Control_WT_Control	up	Pyridoxal phosphate-dependent transferase domain 1; Pyridoxal phosphate-dependent transferase; Aminotransferase class-III
2026	MS.gene047841	2543	293.984	0.854879	0.380364	0.000126869	0.0190169	SPL1306_AL_SPL1305_Control	up	Basic-leucine zipper domain; Basic-leucine zipper domain; Basic-leucine zipper domain; Basic-leucine zipper domain
2028	MS.gene047865	1494	192.17	0.814647	0.506967	0.000177209	0.0303667	SPL1305_AL_WT_AL	up	IRX15/IRX15L/IGXM; Polysaccharide biosynthesis domain
2029	MS.gene047865	4955	192.17	0.665918	0.448438	0.0002166	0.0373592	SPL1305_Control_WT_AL	up	IRX15/IRX15L/IGXM; Polysaccharide biosynthesis domain
2032	MS.gene048220	3827	238.588	2.90043	0.717588	2.28e-06	0.00246917	SPL1306_AL_WT_AL	up	Zinc finger, CCHC-type superfamily; Zinc finger, CCHC-type; Zinc finger, CCHC-type; Zinc finger, CCHC-type
2033	MS.gene048220	4799	238.588	4.03534	0.657651	2.68e-10	1.48e-06	SPL1305_Control_WT_AL	up	Zinc finger, CCHC-type superfamily; Zinc finger, CCHC-type; Zinc finger, CCHC-type; Zinc finger, CCHC-type
2034	MS.gene048220	1270	238.588	3.94886	0.655461	2.99e-10	1.48e-06	SPL1305_AL_WT_AL	up	Zinc finger, CCHC-type superfamily; Zinc finger, CCHC-type; Zinc finger, CCHC-type; Zinc finger, CCHC-type
2035	MS.gene04823	997	48.3369	4.40682	0.84559	1.64e-08	4.54e-05	SPL1305_AL_SPL1306_Control	up	P-loop containing nucleoside triphosphate hydrolase
2036	MS.gene04823	3581	48.3369	3.59406	0.865011	6.75e-07	0.000631386	SPL1306_AL_SPL1306_Control	up	P-loop containing nucleoside triphosphate hydrolase
2037	MS.gene04823	4696	48.3369	3.53153	0.997528	6e-06	0.00605181	SPL1305_Control_SPL1306_Control	up	P-loop containing nucleoside triphosphate hydrolase
2041	MS.gene048333	4111	53.7689	1.85042	1.13723	0.000133692	0.0383916	SPL1306_AL_WT_AL	up	ZF-HD homeobox protein, Cys/His-rich dimerisation domain; Homeodomain, ZF-HD class; Homeobox-like domain superfamily; ZF-HD homeobox protein, Cys/His-rich dimerisation domain; ZF-HD homeobox protein, Cys/His-rich dimerisation domain; GRAM domain; GRAM domain; PH-like domain superfamily
2042	MS.gene048357	5925	34.6749	3.65265	1.42297	1.26e-05	0.00913885	SPL1306_Control_WT_Control	up	NA
2048	MS.gene048571	2769	4506.61	0.886112	0.558362	0.000388797	0.0385462	SPL1306_AL_SPL1305_Control	up	NAD-dependent epimerase/dehydratase; NAD(P)-binding domain superfamily
2056	MS.gene048793	5887	91.7054	1.55801	1.13608	0.00023167	0.0488738	SPL1306_Control_WT_Control	up	Ribonuclease CAF1; Ribonuclease H-like superfamily; Ribonuclease H superfamily
2059	MS.gene048860	2571	41.9473	1.22133	1.12128	0.000477338	0.0426904	SPL1306_AL_SPL1305_Control	up	Serine/threonine-protein kinase, active site; Protein kinase, ATP binding site; Protein kinase-like domain superfamily; Protein kinase domain; Protein kinase domain; Mitogen-activated protein (MAP) kinase, conserved site; Protein kinase domain
2060	MS.gene048881	2570	13.439	1.78493	2.25054	0.00040441	0.0394746	SPL1306_AL_SPL1305_Control	up	AAA+ ATPase domain; ATPase, AAA-type, conserved site; AAA ATPase, AAA+ lid domain; P-loop containing nucleoside triphosphate hydrolase; ATPase, AAA-type, core
2064	MS.gene048916	5791	396.101	2.59876	0.5285	1.31e-07	0.000240175	SPL1306_Control_WT_Control	up	WRKY domain; WRKY domain; WRKY domain superfamily; WRKY domain; WRKY domain superfamily
2067	MS.gene048922	1511	747.626	2.22111	0.520427	3.29e-07	0.000466328	SPL1305_AL_WT_AL	up	Six-hairpin glycosidase-like superfamily; Carbohydrate binding domain CBM49; Six-hairpin glycosidase superfamily; Glycoside hydrolase family 9, His active site; Glycosyl hydrolases family 9, Asp/Glu active sites; Glycoside hydrolase family 9; Carbohydrate binding domain CBM49
2068	MS.gene048922	844	747.626	1.85255	0.545656	2.06e-06	0.00141766	SPL1305_AL_SPL1306_Control	up	Six-hairpin glycosidase-like superfamily; Carbohydrate binding domain CBM49; Six-hairpin glycosidase superfamily; Glycoside hydrolase family 9, His active site; Glycosyl hydrolases family 9, Asp/Glu active sites; Glycoside hydrolase family 9; Carbohydrate binding domain CBM49
2069	MS.gene048922	138	747.626	1.25725	0.751809	6.78e-05	0.025764	SPL1305_AL_SPL1306_AL	up	Six-hairpin glycosidase-like superfamily; Carbohydrate binding domain CBM49; Six-hairpin glycosidase superfamily; Glycoside hydrolase family 9, His active site; Glycosyl hydrolases family 9, Asp/Glu active sites; Glycoside hydrolase family 9; Carbohydrate binding domain CBM49
2072	MS.gene048966	5112	76.5849	2.94848	1.84102	6.23e-05	0.0180612	SPL1305_Control_WT_AL	up	Heat shock protein 70, conserved site; Endoplasmic reticulum chaperone BIP, nucleotide-binding domain; Heat shock protein 70 family; Heat shock protein 70 family; Heat shock protein 70 family; Heat shock protein 70 family; Heat shock protein 70 family; Heat shock protein 70 family; Heat shock protein 70 family; Heat shock protein 70 family; Heat shock protein 70 family; Heat shock protein 70kD, C…
2073	MS.gene04898	1601	72.2619	1.1395	0.633104	5.4e-05	0.0160783	SPL1305_AL_WT_AL	up	NA
2074	MS.gene049028	4047	103.835	2.68837	2.94788	0.000133871	0.0383916	SPL1306_AL_WT_AL	up	Peptidase M16, zinc-binding site; Peptidase M16, N-terminal; Metalloenzyme, LuxS/M16 peptidase-like; Peptidase M16, C-terminal; Peptidase M16, C-terminal; Metalloenzyme, LuxS/M16 peptidase-like; Metalloenzyme, LuxS/M16 peptidase-like
2077	MS.gene049037	276	213.483	2.86962	2.42549	0.000120999	0.0356786	SPL1305_AL_SPL1306_AL	up	Aminoacyl-tRNA synthetase, class II (D/K/N); Aminoacyl-tRNA synthetase, class II; WHEP-TRS domain; Asparagine-tRNA ligase; OB-fold nucleic acid binding domain, AA-tRNA synthetase-type; Aminoacyl-tRNA synthetase, class II (D/K/N); WHEP-TRS domain; Aspartyl/Asparaginyl-tRNA synthetase, class IIb; Aspartyl/Asparaginyl-tRNA synthetase, class IIb; Aspartyl/Asparaginyl-tRNA synthetase, class IIb; Aspar…
2079	MS.gene049049	448	12.0822	3.23221	1.56475	3.13e-05	0.0191247	SPL1305_AL_SPL1305_Control	up	NAC domain superfamily; NAC domain superfamily; NAC domain; NAC domain
2080	MS.gene049049	841	12.0822	4.72331	1.60134	5.38e-06	0.00276264	SPL1305_AL_SPL1306_Control	up	NAC domain superfamily; NAC domain superfamily; NAC domain; NAC domain
2085	MS.gene049103	5110	146.12	1.70451	0.975644	3.22e-05	0.0123088	SPL1305_Control_WT_AL	up	Helix-loop-helix DNA-binding domain superfamily; Myc-type, basic helix-loop-helix (bHLH) domain; Myc-type, basic helix-loop-helix (bHLH) domain
2088	MS.gene049143	4293	90.7003	3.17367	1.78022	4.43e-05	0.016352	SPL1306_AL_WT_Control	up	WD40-repeat-containing domain superfamily; WD40 repeat; WD40 repeat; WD40 repeat; WD40 repeat; WD40 repeat; WD40 repeat; WD40 repeat; WD40 repeat; WD40 repeat, conserved site; WD40 repeat; WD40 repeat, conserved site; WD40-repeat-containing domain; WD40 repeat; WD40/YVTN repeat-like-containing domain superfamily; WD40 repeat; WD40 repeat; WD40 repeat; WD40 repeat; WD40 repeat; WD40 repeat, conser…
2089	MS.gene049143	2529	90.7003	2.52481	1.84667	0.000133957	0.0197578	SPL1306_AL_SPL1305_Control	up	WD40-repeat-containing domain superfamily; WD40 repeat; WD40 repeat; WD40 repeat; WD40 repeat; WD40 repeat; WD40 repeat; WD40 repeat; WD40 repeat; WD40 repeat, conserved site; WD40 repeat; WD40 repeat, conserved site; WD40-repeat-containing domain; WD40 repeat; WD40/YVTN repeat-like-containing domain superfamily; WD40 repeat; WD40 repeat; WD40 repeat; WD40 repeat; WD40 repeat; WD40 repeat, conser…
2090	MS.gene049143	2020	90.7003	3.04301	1.90973	6.38e-05	0.0242436	SPL1305_AL_WT_Control	up	WD40-repeat-containing domain superfamily; WD40 repeat; WD40 repeat; WD40 repeat; WD40 repeat; WD40 repeat; WD40 repeat; WD40 repeat; WD40 repeat; WD40 repeat, conserved site; WD40 repeat; WD40 repeat, conserved site; WD40-repeat-containing domain; WD40 repeat; WD40/YVTN repeat-like-containing domain superfamily; WD40 repeat; WD40 repeat; WD40 repeat; WD40 repeat; WD40 repeat; WD40 repeat, conser…
2096	MS.gene049287	235	29.0008	2.22069	1.83934	0.000200384	0.0454811	SPL1305_AL_SPL1306_AL	up	Protein kinase domain; Protein kinase-like domain superfamily; Protein kinase, ATP binding site; Protein kinase domain; Protein kinase domain
2097	MS.gene049358	6077	16.9429	2.75907	1.95558	7.17e-05	0.0391575	WT_AL_WT_Control	up	RIN4, pathogenic type III effector avirulence factor Avr cleavage site
2101	MS.gene049373	4348	113.439	1.20183	0.93236	0.000242662	0.0453887	SPL1306_AL_WT_Control	up	Peroxidase, active site; Haem peroxidase superfamily; Haem peroxidase; Plant peroxidase; Plant peroxidase; Plant peroxidase; Plant peroxidase; Plant peroxidase; Plant peroxidase; Plant peroxidase; Plant peroxidase; Plant peroxidase; Haem peroxidase; Secretory peroxidase; Haem peroxidase; Haem peroxidase; Haem peroxidase; Haem peroxidase; Haem peroxidase; Peroxidases heam-ligand binding site
2113	MS.gene049587	5374	49.2935	2.35031	0.779627	8.96e-06	0.00905289	SPL1305_Control_WT_Control	up	NA
2114	MS.gene049587	4382	49.2935	2.75955	0.620676	3.11e-07	0.000525944	SPL1306_AL_WT_Control	up	NA
2115	MS.gene049587	5846	49.2935	2.85583	0.576054	1.18e-07	0.000229196	SPL1306_Control_WT_Control	up	NA
2116	MS.gene049587	2077	49.2935	2.02812	0.870029	2.12e-05	0.0122707	SPL1305_AL_WT_Control	up	NA
2117	MS.gene049604	4683	38.6551	2.56923	1.78759	0.000129899	0.0460278	SPL1305_Control_SPL1306_Control	up	Ribosomal protein L10e, conserved site; Ribosomal protein L10e/L16 superfamily; Ribosomal protein L10e; Ribosomal protein L10e/L16; Ribosomal protein L10e; Ribosomal protein L10e/L16; Ribosomal protein L10e/L16 superfamily
2118	MS.gene049660	1634	204.988	1.04106	0.867473	0.000348633	0.042976	SPL1305_AL_WT_AL	up	B3 DNA binding domain; B3 DNA binding domain; B3 DNA binding domain; DNA-binding pseudobarrel domain superfamily; Auxin response factor; AUX/IAA domain; PB1 domain; B3 DNA binding domain; DNA-binding pseudobarrel domain superfamily
2121	MS.gene04975	5856	613.181	1.63838	0.515065	5.91e-06	0.00530576	SPL1306_Control_WT_Control	up	NA
2122	MS.gene04975	4396	613.181	1.09788	0.558577	6.9e-05	0.0211361	SPL1306_AL_WT_Control	up	NA
2128	MS.gene04999	5855	189.247	0.832158	0.267027	1.53e-05	0.010466	SPL1306_Control_WT_Control	up	Zinc finger C2H2 superfamily; Zinc finger C2H2-type; Zinc finger C2H2-type
2131	MS.gene050020	1307	136.09	1.79396	1.04139	8.67e-05	0.0210276	SPL1305_AL_WT_AL	up	ZF-HD homeobox protein, Cys/His-rich dimerisation domain; ZF-HD homeobox protein, Cys/His-rich dimerisation domain; Homeodomain, ZF-HD class; ZF-HD homeobox protein, Cys/His-rich dimerisation domain; Homeobox-like domain superfamily
2136	MS.gene050227	4763	77.8682	2.74412	1.01888	2.12e-05	0.0143368	SPL1305_Control_SPL1306_Control	up	Pentatricopeptide repeat; Tetratricopeptide-like helical domain superfamily; Pentatricopeptide repeat; Pentatricopeptide repeat; Tetratricopeptide-like helical domain superfamily; Tetratricopeptide-like helical domain superfamily; Pentatricopeptide repeat; Pentatricopeptide repeat; Pentatricopeptide repeat; Pentatricopeptide repeat; Pentatricopeptide repeat; Pentatricopeptide repeat; Pentatricope…
2137	MS.gene050227	5253	77.8682	2.05784	1.27414	5.72e-05	0.0172601	SPL1305_Control_WT_AL	up	Pentatricopeptide repeat; Tetratricopeptide-like helical domain superfamily; Pentatricopeptide repeat; Pentatricopeptide repeat; Tetratricopeptide-like helical domain superfamily; Tetratricopeptide-like helical domain superfamily; Pentatricopeptide repeat; Pentatricopeptide repeat; Pentatricopeptide repeat; Pentatricopeptide repeat; Pentatricopeptide repeat; Pentatricopeptide repeat; Pentatricope…
2139	MS.gene050322	4503	24.5165	1.82667	1.62158	0.000247884	0.0458904	SPL1306_AL_WT_Control	up	WD40 repeat; WD40 repeat; WD40 repeat; G-protein beta WD-40 repeat; G-protein beta WD-40 repeat; G-protein beta WD-40 repeat; WD40-repeat-containing domain superfamily; WD40 repeat; WD40 repeat; WD40 repeat; WD40 repeat; WD40 repeat; WD40 repeat; WD40 repeat, conserved site; WD40 repeat, conserved site; WD40 repeat; WD40 repeat; WD40/YVTN repeat-like-containing domain superfamily; WD40 repeat; Pr…
2140	MS.gene050337	318	138.364	1.45827	1.04086	0.000158044	0.0412757	SPL1305_AL_SPL1306_AL	up	Ribonucleoside hydrolase-like; Inosine/uridine-preferring nucleoside hydrolase domain; Ribonucleoside hydrolase-like
2141	MS.gene050381	784	7.25097	2.23533	2.40505	0.000271422	0.0367193	SPL1305_AL_SPL1306_Control	up	Thaumatin family; Thaumatin family; Osmotin/thaumatin-like superfamily; Thaumatin, conserved site; Thaumatin family; Thaumatin family; Thaumatin family; Thaumatin family; Thaumatin family; Thaumatin family; Thaumatin family; Osmotin/thaumatin-like superfamily; Thaumatin family
2145	MS.gene050478	4485	87.1354	2.71447	1.3601	4.24e-05	0.015865	SPL1306_AL_WT_Control	up	F-box domain; F-box-like domain superfamily
2147	MS.gene050488	557	33.8915	2.46358	1.49431	7.01e-05	0.0325675	SPL1305_AL_SPL1305_Control	up	Double-stranded RNA-binding domain; Double-stranded RNA-binding domain; Peptidase family A1 domain; Pepsin-like domain, plant; Aspartic peptidase domain superfamily; Aspartic peptidase domain superfamily; Double-stranded RNA-binding domain; Double-stranded RNA-binding domain; Aspartic peptidase domain superfamily; Xylanase inhibitor, N-terminal; Double-stranded RNA-binding domain; Xylanase inhibi…
2148	MS.gene050488	2986	33.8915	1.98567	1.41962	0.000151849	0.0214196	SPL1306_AL_SPL1305_Control	up	Double-stranded RNA-binding domain; Double-stranded RNA-binding domain; Peptidase family A1 domain; Pepsin-like domain, plant; Aspartic peptidase domain superfamily; Aspartic peptidase domain superfamily; Double-stranded RNA-binding domain; Double-stranded RNA-binding domain; Aspartic peptidase domain superfamily; Xylanase inhibitor, N-terminal; Double-stranded RNA-binding domain; Xylanase inhibi…
2150	MS.gene05050	2705	4746.73	0.550744	0.241474	0.000343047	0.0357474	SPL1306_AL_SPL1305_Control	up	Deglycase PfpI; Class I glutamine amidotransferase-like; Class I glutamine amidotransferase-like; Class I glutamine amidotransferase-like; Class I glutamine amidotransferase-like; Deglycase PfpI; Deglycase PfpI; Deglycase PfpI; DJ-1/PfpI; DJ-1/PfpI
2151	MS.gene05053	2704	7.7917	1.78116	2.35598	0.000378604	0.0378609	SPL1306_AL_SPL1305_Control	up	Oxygen-evolving enhancer protein 3; PsbQ-like domain superfamily; PsbQ-like domain superfamily
2159	MS.gene050626	308	10.7378	19.5842	2.70398	2.84e-13	2.24e-09	SPL1305_AL_SPL1306_AL	up	EF-hand domain; EF-hand domain; EF-Hand 1, calcium-binding site; EF-hand domain; EF-hand domain pair; EF-hand domain; EF-hand domain; EF-hand domain; EF-Hand 1, calcium-binding site
2165	MS.gene050719	4122	67.4189	12.611	6.73977	4.71e-06	0.00458461	SPL1306_AL_WT_AL	up	Cyclophilin-type peptidyl-prolyl cis-trans isomerase, conserved site; Cyclophilin-type peptidyl-prolyl cis-trans isomerase domain; Cyclophilin-like domain superfamily; Cyclophilin-type peptidyl-prolyl cis-trans isomerase domain; Cyclophilin-like domain superfamily; Cyclophilin-type peptidyl-prolyl cis-trans isomerase domain; Cyclophilin-type peptidyl-prolyl cis-trans isomerase domain; Cyclophilin…
2166	MS.gene050719	1895	67.4189	12.3937	6.57475	1.25e-05	0.00600518	SPL1305_AL_WT_AL	up	Cyclophilin-type peptidyl-prolyl cis-trans isomerase, conserved site; Cyclophilin-type peptidyl-prolyl cis-trans isomerase domain; Cyclophilin-like domain superfamily; Cyclophilin-type peptidyl-prolyl cis-trans isomerase domain; Cyclophilin-like domain superfamily; Cyclophilin-type peptidyl-prolyl cis-trans isomerase domain; Cyclophilin-type peptidyl-prolyl cis-trans isomerase domain; Cyclophilin…
2167	MS.gene050719	3808	67.4189	41.2974	3.6801	4.44e-30	3.01e-25	SPL1306_AL_SPL1306_Control	up	Cyclophilin-type peptidyl-prolyl cis-trans isomerase, conserved site; Cyclophilin-type peptidyl-prolyl cis-trans isomerase domain; Cyclophilin-like domain superfamily; Cyclophilin-type peptidyl-prolyl cis-trans isomerase domain; Cyclophilin-like domain superfamily; Cyclophilin-type peptidyl-prolyl cis-trans isomerase domain; Cyclophilin-type peptidyl-prolyl cis-trans isomerase domain; Cyclophilin…
2168	MS.gene050719	4764	67.4189	45.2961	3.68646	8.98e-36	6.38e-31	SPL1305_Control_SPL1306_Control	up	Cyclophilin-type peptidyl-prolyl cis-trans isomerase, conserved site; Cyclophilin-type peptidyl-prolyl cis-trans isomerase domain; Cyclophilin-like domain superfamily; Cyclophilin-type peptidyl-prolyl cis-trans isomerase domain; Cyclophilin-like domain superfamily; Cyclophilin-type peptidyl-prolyl cis-trans isomerase domain; Cyclophilin-type peptidyl-prolyl cis-trans isomerase domain; Cyclophilin…
2169	MS.gene050719	5254	67.4189	18.9806	3.68286	1.61e-08	4.24e-05	SPL1305_Control_WT_AL	up	Cyclophilin-type peptidyl-prolyl cis-trans isomerase, conserved site; Cyclophilin-type peptidyl-prolyl cis-trans isomerase domain; Cyclophilin-like domain superfamily; Cyclophilin-type peptidyl-prolyl cis-trans isomerase domain; Cyclophilin-like domain superfamily; Cyclophilin-type peptidyl-prolyl cis-trans isomerase domain; Cyclophilin-type peptidyl-prolyl cis-trans isomerase domain; Cyclophilin…
2172	MS.gene050719	1231	67.4189	40.5159	3.68389	5.45e-29	1.89e-24	SPL1305_AL_SPL1306_Control	up	Cyclophilin-type peptidyl-prolyl cis-trans isomerase, conserved site; Cyclophilin-type peptidyl-prolyl cis-trans isomerase domain; Cyclophilin-like domain superfamily; Cyclophilin-type peptidyl-prolyl cis-trans isomerase domain; Cyclophilin-like domain superfamily; Cyclophilin-type peptidyl-prolyl cis-trans isomerase domain; Cyclophilin-type peptidyl-prolyl cis-trans isomerase domain; Cyclophilin…
2178	MS.gene05087	1600	560.512	4.35097	0.936295	1.73e-07	0.000286524	SPL1305_AL_WT_AL	up	STI1 domain; Heat shock chaperonin-binding; Heat shock chaperonin-binding
2179	MS.gene05087	485	560.512	3.95759	1.02341	1.96e-06	0.00254272	SPL1305_AL_SPL1305_Control	up	STI1 domain; Heat shock chaperonin-binding; Heat shock chaperonin-binding
2181	MS.gene050945	4732	59.427	5.5958	1.69431	2.94e-06	0.0032598	SPL1305_Control_SPL1306_Control	up	Atypical Arm repeat; Importin-alpha, importin-beta-binding domain; Armadillo; Importin subunit alpha; Armadillo-type fold; Armadillo; Armadillo-like helical; Armadillo; Armadillo; Armadillo; Armadillo; Armadillo; Armadillo; Armadillo; Armadillo; Armadillo; Armadillo; Armadillo; Armadillo; Armadillo; Armadillo; Armadillo; Armadillo; Importin-alpha, importin-beta-binding domain; Armadillo
2182	MS.gene050945	5148	59.427	4.62692	2.05468	1.38e-05	0.00691277	SPL1305_Control_WT_AL	up	Atypical Arm repeat; Importin-alpha, importin-beta-binding domain; Armadillo; Importin subunit alpha; Armadillo-type fold; Armadillo; Armadillo-like helical; Armadillo; Armadillo; Armadillo; Armadillo; Armadillo; Armadillo; Armadillo; Armadillo; Armadillo; Armadillo; Armadillo; Armadillo; Armadillo; Armadillo; Armadillo; Armadillo; Importin-alpha, importin-beta-binding domain; Armadillo
2188	MS.gene051057	297	24.7612	2.90465	2.52808	0.000119488	0.0356786	SPL1305_AL_SPL1306_AL	up	Small auxin-up RNA
2189	MS.gene051101	4467	4161.73	0.423353	0.19312	0.000268102	0.0478389	SPL1306_AL_WT_Control	up	Subtilisin-like protease, fibronectin type-III domain; Peptidase S8, subtilisin, Ser-active site; Peptidase S8/S53 domain; Peptidase S8/S53 domain superfamily; PA domain; Peptidase S8/S53 domain superfamily
2193	MS.gene051263	555	2828.71	0.728828	0.274879	5.56e-05	0.0281739	SPL1305_AL_SPL1305_Control	up	Glyoxalase/Bleomycin resistance protein/Dihydroxybiphenyl dioxygenase; Glyoxalase/Bleomycin resistance protein/Dihydroxybiphenyl dioxygenase; PhnB-like; Vicinal oxygen chelate (VOC) domain
2194	MS.gene051263	2157	2828.71	0.574123	0.278711	0.000156513	0.0431181	SPL1305_AL_WT_Control	up	Glyoxalase/Bleomycin resistance protein/Dihydroxybiphenyl dioxygenase; Glyoxalase/Bleomycin resistance protein/Dihydroxybiphenyl dioxygenase; PhnB-like; Vicinal oxygen chelate (VOC) domain
2195	MS.gene051263	1807	2828.71	0.608655	0.22418	0.00010635	0.0237375	SPL1305_AL_WT_AL	up	Glyoxalase/Bleomycin resistance protein/Dihydroxybiphenyl dioxygenase; Glyoxalase/Bleomycin resistance protein/Dihydroxybiphenyl dioxygenase; PhnB-like; Vicinal oxygen chelate (VOC) domain
2196	MS.gene051330	281	1112.75	0.698809	0.237828	7.14e-06	0.00572268	SPL1305_AL_SPL1306_AL	up	Ribosomal protein L44e; Zinc-binding ribosomal protein; Ribosomal protein L44e
2199	MS.gene051468	1992	777.403	1.98318	0.578846	2.13e-06	0.00248309	SPL1305_AL_WT_Control	up	Aspartate decarboxylase-like domain superfamily; ATPase, AAA-type, core; ATPase, AAA-type, core; ATPase, AAA-type, conserved site; CDC48, N-terminal subdomain; CDC48, domain 2; P-loop containing nucleoside triphosphate hydrolase; AAA ATPase, CDC48 family; CDC48, domain 2; AAA ATPase, AAA+ lid domain; AAA ATPase, AAA+ lid domain; AAA+ ATPase domain; AAA+ ATPase domain; CDC48, N-terminal subdomain;…
2200	MS.gene051468	87	777.403	1.73432	0.681365	1.19e-05	0.00825726	SPL1305_AL_SPL1306_AL	up	Aspartate decarboxylase-like domain superfamily; ATPase, AAA-type, core; ATPase, AAA-type, core; ATPase, AAA-type, conserved site; CDC48, N-terminal subdomain; CDC48, domain 2; P-loop containing nucleoside triphosphate hydrolase; AAA ATPase, CDC48 family; CDC48, domain 2; AAA ATPase, AAA+ lid domain; AAA ATPase, AAA+ lid domain; AAA+ ATPase domain; AAA+ ATPase domain; CDC48, N-terminal subdomain;…
2201	MS.gene051468	1412	777.403	1.81252	0.657324	6.42e-06	0.00361973	SPL1305_AL_WT_AL	up	Aspartate decarboxylase-like domain superfamily; ATPase, AAA-type, core; ATPase, AAA-type, core; ATPase, AAA-type, conserved site; CDC48, N-terminal subdomain; CDC48, domain 2; P-loop containing nucleoside triphosphate hydrolase; AAA ATPase, CDC48 family; CDC48, domain 2; AAA ATPase, AAA+ lid domain; AAA ATPase, AAA+ lid domain; AAA+ ATPase domain; AAA+ ATPase domain; CDC48, N-terminal subdomain;…
2202	MS.gene051489	3234	141.219	1.61717	1.47597	0.000504374	0.0485856	SPL1306_AL_SPL1306_Control	up	Enoyl-CoA hydratase/isomerase, HIBYL-CoA-H type; ClpP/crotonase-like domain superfamily
2204	MS.gene051498	2369	1253.61	1.03252	0.26369	7.38e-07	0.000742209	SPL1306_AL_SPL1305_Control	up	Protein kinase domain; Serine/threonine-protein kinase, active site; Protein kinase domain; NAF domain; Protein kinase-like domain superfamily; Protein kinase domain; NAF/FISL domain; Protein kinase, ATP binding site
2205	MS.gene051498	4214	1253.61	0.74937	0.289778	6.54e-05	0.0203811	SPL1306_AL_WT_Control	up	Protein kinase domain; Serine/threonine-protein kinase, active site; Protein kinase domain; NAF domain; Protein kinase-like domain superfamily; Protein kinase domain; NAF/FISL domain; Protein kinase, ATP binding site
2210	MS.gene051579	4593	58.7483	3.03181	1.06385	1.7e-05	0.0120569	SPL1305_Control_SPL1306_Control	up	Cytochrome P450 superfamily; Cytochrome P450; Cytochrome P450; Cytochrome P450; Cytochrome P450; Cytochrome P450; Cytochrome P450 superfamily; Cytochrome P450, conserved site; Cytochrome P450, E-class, group I; Cytochrome P450, E-class, group I; Cytochrome P450, E-class, group I; Cytochrome P450, E-class, group I; Cytochrome P450, E-class, group I; Cytochrome P450, E-class, group I; Cytochrome P4…
2214	MS.gene051853	3959	129.686	2.78482	2.07305	0.000121623	0.03654	SPL1306_AL_WT_AL	up	Protein kinase-like domain superfamily; Protein kinase domain; Protein kinase, ATP binding site; Protein kinase domain; Serine/threonine-protein kinase, active site; Protein kinase domain
2215	MS.gene051946	4568	326.054	1.90624	1.16653	9.43e-05	0.0372182	SPL1305_Control_SPL1306_Control	up	Glycosyl hydrolase family 32, C-terminal; Glycoside hydrolase, family 32; Glycoside hydrolase, family 32, active site; Glycosyl hydrolase, five-bladed beta-propellor domain superfamily; Glycosyl hydrolase family 32, N-terminal; Concanavalin A-like lectin/glucanase domain superfamily; Glycosyl hydrolase, five-bladed beta-propellor domain superfamily
2226	MS.gene052254	3087	109.906	1.97018	1.65511	0.000239863	0.028602	SPL1306_AL_SPL1305_Control	up	Acyl transferase domain superfamily; Malonyl-CoA ACP transacylase, ACP-binding; Malonyl CoA-acyl carrier protein transacylase; Polyketide synthase, acyl transferase domain; Acyl transferase/acyl hydrolase/lysophospholipase; Malonyl CoA-acyl carrier protein transacylase, FabD-type; Acyl transferase
2227	MS.gene052254	3809	109.906	1.62899	1.4886	0.0004966	0.048031	SPL1306_AL_SPL1306_Control	up	Acyl transferase domain superfamily; Malonyl-CoA ACP transacylase, ACP-binding; Malonyl CoA-acyl carrier protein transacylase; Polyketide synthase, acyl transferase domain; Acyl transferase/acyl hydrolase/lysophospholipase; Malonyl CoA-acyl carrier protein transacylase, FabD-type; Acyl transferase
2228	MS.gene052286	3422	337.865	0.829465	0.267078	2.26e-05	0.00709829	SPL1306_AL_SPL1306_Control	up	EF-hand domain; EF-hand domain; EF-hand domain; EF-hand domain; EF-hand domain; DNA-directed RNA polymerase, subunit N/Rpb10; EF-hand domain; EF-Hand 1, calcium-binding site; EF-hand domain pair; RNA polymerase subunit RPB10
2229	MS.gene052297	144	76.5616	3.20568	1.41583	2.92e-05	0.0143281	SPL1305_AL_SPL1306_AL	up	NAC domain superfamily; NAC domain; NAC domain superfamily; NAC domain
2237	MS.gene052336	5343	73.1091	3.34763	0.945673	4.16e-06	0.0052288	SPL1305_Control_WT_Control	up	NA
2239	MS.gene052346	2548	576.799	0.73949	0.319598	0.000159379	0.022078	SPL1306_AL_SPL1305_Control	up	Fungal lipase-like domain; Alpha/Beta hydrolase fold
2240	MS.gene052353	2547	1078.35	0.982623	0.478815	0.000120361	0.0183991	SPL1306_AL_SPL1305_Control	up	Cytochrome P450, conserved site; Cytochrome P450; Cytochrome P450; Cytochrome P450; Cytochrome P450, E-class, group I; Cytochrome P450, E-class, group I; Cytochrome P450, E-class, group I; Cytochrome P450, E-class, group I; Cytochrome P450, E-class, group I; Cytochrome P450, E-class, group I; Cytochrome P450, E-class, group I; Cytochrome P450, E-class, group I; Cytochrome P450, E-class, group I; …
2242	MS.gene052414	3042	6465.47	0.478505	0.207637	0.000478696	0.0427053	SPL1306_AL_SPL1305_Control	up	Ribosomal protein L7/L12, C-terminal/adaptor protein ClpS-like; Adaptor protein ClpS, core; Ribosomal protein L7/L12, C-terminal/adaptor protein ClpS-like
2243	MS.gene052441	1197	81.0375	1.98071	1.66636	0.000294479	0.0390022	SPL1305_AL_SPL1306_Control	up	Aldehyde dehydrogenase, glutamic acid active site; Aldehyde dehydrogenase, cysteine active site; Aldehyde dehydrogenase, C-terminal; Aldehyde/histidinol dehydrogenase; Aldehyde dehydrogenase, N-terminal; Aldehyde dehydrogenase domain
2247	MS.gene052708	5821	11.4351	3.37474	3.24544	5.75e-05	0.022892	SPL1306_Control_WT_Control	up	Lipoxygenase, C-terminal; Lipoxygenase, C-terminal; Lipoxygenase, C-terminal; Lipoxygenase, plant; Lipoxygenase, plant; Lipoxygenase, plant; Lipoxygenase, plant; Lipoxygenase, plant; Lipoxygenase, plant; PLAT/LH2 domain; Lipoxygenase, C-terminal; Lipoxygenase, C-terminal; Lipoxygenase, C-terminal; PLAT/LH2 domain superfamily; Lipoxygenase, conserved site; PLAT/LH2 domain; Lipoxigenase, C-terminal…
2254	MS.gene053049	248	13.4026	5.3997	3.28088	1.88e-05	0.010702	SPL1305_AL_SPL1306_AL	up	Galactose oxidase-like, Early set domain; Immunoglobulin-like fold; Glyoxal oxidase, N-terminal; Glyoxal oxidase, N-terminal; Galactose oxidase/kelch, beta-propeller; Immunoglobulin E-set; Galactose oxidase, central domain superfamily; Galactose oxidase-like, Early set domain
2256	MS.gene053049	1690	13.4026	5.65867	3.22944	1.81e-05	0.00786784	SPL1305_AL_WT_AL	up	Galactose oxidase-like, Early set domain; Immunoglobulin-like fold; Glyoxal oxidase, N-terminal; Glyoxal oxidase, N-terminal; Galactose oxidase/kelch, beta-propeller; Immunoglobulin E-set; Galactose oxidase, central domain superfamily; Galactose oxidase-like, Early set domain
2257	MS.gene053049	1015	13.4026	5.05816	3.02646	1.74e-05	0.00624201	SPL1305_AL_SPL1306_Control	up	Galactose oxidase-like, Early set domain; Immunoglobulin-like fold; Glyoxal oxidase, N-terminal; Glyoxal oxidase, N-terminal; Galactose oxidase/kelch, beta-propeller; Immunoglobulin E-set; Galactose oxidase, central domain superfamily; Galactose oxidase-like, Early set domain
2258	MS.gene053049	2107	13.4026	5.43826	3.38244	1.99e-05	0.011671	SPL1305_AL_WT_Control	up	Galactose oxidase-like, Early set domain; Immunoglobulin-like fold; Glyoxal oxidase, N-terminal; Glyoxal oxidase, N-terminal; Galactose oxidase/kelch, beta-propeller; Immunoglobulin E-set; Galactose oxidase, central domain superfamily; Galactose oxidase-like, Early set domain
2260	MS.gene053082	2821	1598.48	0.341513	0.126493	0.000574454	0.0466268	SPL1306_AL_SPL1305_Control	up	Serine-threonine/tyrosine-protein kinase, catalytic domain; Serine-threonine/tyrosine-protein kinase, catalytic domain; Serine-threonine/tyrosine-protein kinase, catalytic domain; Serine-threonine/tyrosine-protein kinase, catalytic domain; Serine-threonine/tyrosine-protein kinase, catalytic domain; Protein kinase domain; Serine/threonine-protein kinase, active site; Protein kinase domain; Protein…
2261	MS.gene053098	1014	1668.49	0.989943	0.369281	5.03e-05	0.0127481	SPL1305_AL_SPL1306_Control	up	DHS-like NAD/FAD-binding domain superfamily; Thiamine pyrophosphate enzyme, central domain; Thiamin diphosphate-binding fold; Thiamin diphosphate-binding fold; TPP-binding enzyme, conserved site; Thiamine pyrophosphate enzyme, C-terminal TPP-binding; Thiamine pyrophosphate enzyme, N-terminal TPP-binding domain
2262	MS.gene053155	2603	126.051	0.868361	0.383694	0.00011696	0.0180737	SPL1306_AL_SPL1305_Control	up	K Homology domain, type 1 superfamily; K Homology domain, type 1 superfamily; K Homology domain; K Homology domain; K Homology domain; K Homology domain; K Homology domain, type 1 superfamily; K Homology domain, type 1; K Homology domain, type 1; K Homology domain, type 1; K Homology domain, type 1; K Homology domain, type 1 superfamily; K Homology domain, type 1 superfamily
2263	MS.gene053165	3958	61.3243	3.21551	1.11037	1.5e-05	0.0104275	SPL1306_AL_WT_AL	up	FMN-binding split barrel
2264	MS.gene053165	4316	61.3243	2.13874	1.44524	0.000117676	0.0287426	SPL1306_AL_WT_Control	up	FMN-binding split barrel
2267	MS.gene053202	2605	8.93571	3.0687	2.43301	9.61e-05	0.0160326	SPL1306_AL_SPL1305_Control	up	Ion transport domain; IQ motif, EF-hand binding site; Cyclic nucleotide-binding domain; Cyclic nucleotide-binding domain; RmlC-like jelly roll fold; Cyclic nucleotide-binding domain; Cyclic nucleotide-binding-like; Cyclic nucleotide-binding domain
2268	MS.gene053207	2606	4002.94	0.521352	0.218504	0.000292063	0.032588	SPL1306_AL_SPL1305_Control	up	ACT domain
2270	MS.gene053224	1532	2530.99	0.584112	0.193297	7.12e-05	0.0189915	SPL1305_AL_WT_AL	up	Ribosomal protein L7Ae/L30e/S12e/Gadd45; Ribosomal protein S12e; 50S ribosomal protein L30e-like; 50S ribosomal protein L30e-like; Ribosomal protein S12e; Ribosomal protein S12e; Ribosomal protein S12e; Ribosomal protein S12e
2272	MS.gene05335	4095	37.9758	2.53904	2.30193	0.00016965	0.042505	SPL1306_AL_WT_AL	up	Multi antimicrobial extrusion protein; Multi antimicrobial extrusion protein; Multi antimicrobial extrusion protein
2278	MS.gene053542	4542	26.7832	2.13493	2.08095	0.000204749	0.0402015	SPL1306_AL_WT_Control	up	Myc-type, basic helix-loop-helix (bHLH) domain; Transcription factor MYC/MYB N-terminal
2279	MS.gene053542	3088	26.7832	4.22809	1.93103	1.74e-05	0.00580879	SPL1306_AL_SPL1305_Control	up	Myc-type, basic helix-loop-helix (bHLH) domain; Transcription factor MYC/MYB N-terminal
2282	MS.gene053669	6105	31.6798	2.48755	1.82515	8.92e-05	0.0432461	WT_AL_WT_Control	up	F-box domain; F-box domain; Leucine-rich repeat domain superfamily; F-box-like domain superfamily
2286	MS.gene05383	6135	248.892	1.53629	0.284752	2.69e-08	8.49e-05	WT_AL_WT_Control	up	Protein kinase domain; Protein kinase, ATP binding site; Protein kinase domain; Protein kinase domain; Protein kinase-like domain superfamily; Serine-threonine/tyrosine-protein kinase, catalytic domain; Serine-threonine/tyrosine-protein kinase, catalytic domain; Serine/threonine-protein kinase, active site; Protein kinase-like domain superfamily; Protein kinase domain
2293	MS.gene054070	2371	130.797	1.02566	0.819248	0.000456733	0.0416341	SPL1306_AL_SPL1305_Control	up	Protein kinase, ATP binding site; Protein kinase domain; Protein kinase-like domain superfamily; Protein kinase domain; Protein kinase domain; Serine/threonine-protein kinase, active site
2294	MS.gene054074	3235	88.0907	0.886758	0.471506	0.000254282	0.0328621	SPL1306_AL_SPL1306_Control	up	Wall-associated receptor kinase, galacturonan-binding domain; Wall-associated receptor kinase, galacturonan-binding domain
2298	MS.gene054115	3236	66.3674	1.54153	0.993686	0.000251477	0.0326241	SPL1306_AL_SPL1306_Control	up	PPM-type phosphatase, divalent cation binding; PPM-type phosphatase domain superfamily; PPM-type phosphatase domain; PPM-type phosphatase domain; PPM-type phosphatase domain; PPM-type phosphatase domain; PPM-type phosphatase domain superfamily
2308	MS.gene054337	5971	19.8392	2.25135	1.63377	0.000151796	0.0382136	SPL1306_Control_WT_Control	up	UDP-glucuronosyl/UDP-glucosyltransferase
2309	MS.gene054337	6137	19.8392	2.87046	1.70176	4.93e-05	0.0305709	WT_AL_WT_Control	up	UDP-glucuronosyl/UDP-glucosyltransferase
2310	MS.gene054337	4527	19.8392	3.63111	1.31753	9.98e-06	0.00620129	SPL1306_AL_WT_Control	up	UDP-glucuronosyl/UDP-glucosyltransferase
2314	MS.gene054423	2789	89.9889	0.909004	0.41526	0.000118712	0.0181871	SPL1306_AL_SPL1305_Control	up	PPM-type phosphatase domain; PPM-type phosphatase domain; PPM-type phosphatase domain; PPM-type phosphatase domain; PPM-type phosphatase domain superfamily; PPM-type phosphatase domain superfamily
2315	MS.gene054580	1755	255.459	0.809226	0.463168	0.000131617	0.0267087	SPL1305_AL_WT_AL	up	Ribosomal protein L30, central domain, archaeal type; Ribosomal protein L30, N-terminal; Ribosomal protein L7, eukaryotic; Ribosomal protein L30, ferredoxin-like fold domain superfamily; Ribosomal protein L7, eukaryotic/archaeal; Ribosomal protein L30, ferredoxin-like fold domain; Ribosomal protein L30, conserved site; Ribosomal protein L30, ferredoxin-like fold domain superfamily
2316	MS.gene054580	5132	255.459	0.676321	0.413408	0.000160437	0.0310806	SPL1305_Control_WT_AL	up	Ribosomal protein L30, central domain, archaeal type; Ribosomal protein L30, N-terminal; Ribosomal protein L7, eukaryotic; Ribosomal protein L30, ferredoxin-like fold domain superfamily; Ribosomal protein L7, eukaryotic/archaeal; Ribosomal protein L30, ferredoxin-like fold domain; Ribosomal protein L30, conserved site; Ribosomal protein L30, ferredoxin-like fold domain superfamily
2317	MS.gene05474	3605	290.906	2.42211	1.06662	4.94e-05	0.0120455	SPL1306_AL_SPL1306_Control	up	Dehydrin, conserved site; Dehydrin; Dehydrin, conserved site
2318	MS.gene05474	2833	290.906	2.33157	1.22314	4.71e-05	0.0110374	SPL1306_AL_SPL1305_Control	up	Dehydrin, conserved site; Dehydrin; Dehydrin, conserved site
2321	MS.gene054875	5164	54.8208	1.14743	0.981155	0.000158865	0.0308665	SPL1305_Control_WT_AL	up	Leucine-rich repeat domain superfamily; Leucine-rich repeat domain superfamily; F-box domain; F-box-like domain superfamily
2323	MS.gene054945	4350	47.9423	1.24905	0.892971	0.000184209	0.0382836	SPL1306_AL_WT_Control	up	Winged helix DNA-binding domain superfamily; Winged helix-like DNA-binding domain superfamily; S-adenosyl-L-methionine-dependent methyltransferase; O-methyltransferase COMT-type; O-methyltransferase COMT-type; O-methyltransferase domain
2326	MS.gene054963	4352	130.782	1.96269	1.19522	9.1e-05	0.024138	SPL1306_AL_WT_Control	up	Thiamin diphosphate-binding fold; Dehydrogenase, E1 component
2334	MS.gene05515	1028	36.9882	3.50069	1.46044	2.28e-05	0.00727966	SPL1305_AL_SPL1306_Control	up	STAS domain superfamily; Sulphate anion transporter, conserved site; STAS domain; SLC26A/SulP transporter; STAS domain superfamily; SLC26A/SulP transporter domain; STAS domain
2335	MS.gene055200	2104	102.83	0.854777	0.529411	0.000139965	0.0394774	SPL1305_AL_WT_Control	up	Mitochondrial glycoprotein; Mitochondrial glycoprotein superfamily; Mitochondrial glycoprotein superfamily
2336	MS.gene055212	2809	438.974	0.733429	0.306254	0.000131856	0.0195951	SPL1306_AL_SPL1305_Control	up	Short-chain dehydrogenase/reductase SDR; Short-chain dehydrogenase/reductase SDR; Short-chain dehydrogenase/reductase SDR; Short-chain dehydrogenase/reductase SDR; Short-chain dehydrogenase/reductase SDR; Short-chain dehydrogenase/reductase SDR; Short-chain dehydrogenase/reductase SDR; Short-chain dehydrogenase/reductase SDR; Short-chain dehydrogenase/reductase SDR; NAD(P)-binding domain superfam…
2338	MS.gene055212	5586	438.974	0.818915	0.388671	3.47e-05	0.0221235	SPL1306_Control_WT_AL	up	Short-chain dehydrogenase/reductase SDR; Short-chain dehydrogenase/reductase SDR; Short-chain dehydrogenase/reductase SDR; Short-chain dehydrogenase/reductase SDR; Short-chain dehydrogenase/reductase SDR; Short-chain dehydrogenase/reductase SDR; Short-chain dehydrogenase/reductase SDR; Short-chain dehydrogenase/reductase SDR; Short-chain dehydrogenase/reductase SDR; NAD(P)-binding domain superfam…
2341	MS.gene055311	2196	14.9847	22.52	2.62552	5.3e-18	9.41e-14	SPL1305_AL_WT_Control	up	NA
2342	MS.gene055311	5445	14.9847	18.1242	2.67276	4.99e-12	4.54e-08	SPL1305_Control_WT_Control	up	NA
2343	MS.gene055311	6149	14.9847	16.9213	2.64895	4.24e-11	3.27e-07	WT_AL_WT_Control	up	NA
2344	MS.gene055311	4545	14.9847	17.2117	2.72382	1.4e-10	6.51e-07	SPL1306_AL_WT_Control	up	NA
2345	MS.gene055311	5990	14.9847	20.4126	2.63331	4.98e-15	4.82e-11	SPL1306_Control_WT_Control	up	NA
2346	MS.gene055339	2634	17121.3	0.560268	0.202103	7.21e-05	0.0137268	SPL1306_AL_SPL1305_Control	up	HSP40/DnaJ peptide-binding; Chaperone J-domain superfamily; DnaJ domain; HSP40/DnaJ peptide-binding; Heat shock protein DnaJ, cysteine-rich domain; DnaJ domain; DnaJ domain; Chaperone J-domain superfamily; DnaJ domain; DnaJ domain; DnaJ domain; DnaJ domain; Chaperone DnaJ, C-terminal; Heat shock protein DnaJ, cysteine-rich domain; Chaperone DnaJ; DnaJ domain, conserved site; Heat shock protein Dn…
2350	MS.gene055474	290	195.483	2.03692	1.12441	7.14e-05	0.0264416	SPL1305_AL_SPL1306_AL	up	Cytochrome c oxidase, subunit VIb; Cytochrome c oxidase, subunit VIb superfamily; Cytochrome c oxidase, subunit VIb superfamily; Cytochrome c oxidase, subunit VIb; Cytochrome c oxidase, subunit VIb
2358	MS.gene055608	1049	25.2975	4.4049	3.04411	3.19e-05	0.00917444	SPL1305_AL_SPL1306_Control	up	Myb domain; Myb domain; SANT/Myb domain; SANT/Myb domain; SANT/Myb domain; SANT/Myb domain; SANT/Myb domain; Homeobox-like domain superfamily; SANT/Myb domain
2364	MS.gene055706	5870	303.798	2.30675	0.570601	1.68e-06	0.00210544	SPL1306_Control_WT_Control	up	VQ
2365	MS.gene055717	2798	4921.71	0.482511	0.190222	0.000233248	0.0281036	SPL1306_AL_SPL1305_Control	up	Galactose-binding-like domain superfamily; Alpha-L-arabinofuranosidase, C-terminal; Carbohydrate-binding, CenC-like; Alpha-L-arabinofuranosidase, C-terminal; Alpha-L-arabinofuranosidase, C-terminal; Glycoside hydrolase superfamily; Glycosyl hydrolase, all-beta; Glycosyl hydrolase, all-beta; Glycoside hydrolase superfamily; Alpha-L-arabinofuranosidase, C-terminal
2367	MS.gene055842	40	16.7972	2.1247	1.70805	0.00020176	0.0454811	SPL1305_AL_SPL1306_AL	up	NA
2368	MS.gene055863	1768	18.8584	1.94239	1.22313	0.000124257	0.0258967	SPL1305_AL_WT_AL	up	Ankyrin repeat; Major sperm protein (MSP) domain; Ankyrin repeat; Ankyrin repeat; Ankyrin repeat-containing domain superfamily; Ankyrin repeat; Ankyrin repeat; Ankyrin repeat-containing domain; Ankyrin repeat; Ankyrin repeat; Ankyrin repeat; Ankyrin repeat; Ankyrin repeat; PapD-like superfamily; Ankyrin repeat-containing domain superfamily; Immunoglobulin-like fold; Major sperm protein (MSP) doma…
2369	MS.gene055863	4070	18.8584	2.32221	1.13798	6.44e-05	0.0244791	SPL1306_AL_WT_AL	up	Ankyrin repeat; Major sperm protein (MSP) domain; Ankyrin repeat; Ankyrin repeat; Ankyrin repeat-containing domain superfamily; Ankyrin repeat; Ankyrin repeat; Ankyrin repeat-containing domain; Ankyrin repeat; Ankyrin repeat; Ankyrin repeat; Ankyrin repeat; Ankyrin repeat; PapD-like superfamily; Ankyrin repeat-containing domain superfamily; Immunoglobulin-like fold; Major sperm protein (MSP) doma…
2370	MS.gene055938	1675	42.9399	1.72849	1.11108	0.000128538	0.0263146	SPL1305_AL_WT_AL	up	Alpha-ketoglutarate-dependent dioxygenase AlkB-like superfamily; Oxoglutarate/iron-dependent dioxygenase
2374	MS.gene055959	3582	97.9365	3.05667	1.20639	2.2e-05	0.00709609	SPL1306_AL_SPL1306_Control	up	Dirigent protein
2375	MS.gene055963	5079	166.754	2.08156	1.73042	0.000153366	0.0305732	SPL1305_Control_WT_AL	up	Dirigent protein
2379	MS.gene056088	3220	585.15	1.27668	0.704993	0.000163237	0.0258276	SPL1306_AL_SPL1306_Control	up	WD40/YVTN repeat-like-containing domain superfamily; WD40 repeat; WD40 repeat; WD40-repeat-containing domain superfamily; WD40 repeat, conserved site; WD40-repeat-containing domain; LIS1 homology motif; WD40/YVTN repeat-like-containing domain superfamily; LIS1 homology motif; WD40 repeat; WD40/YVTN repeat-like-containing domain superfamily; WD40-repeat-containing domain; CTLH, C-terminal LisH mot…
2380	MS.gene05610	4682	317.495	0.749924	0.643922	0.000130196	0.0460278	SPL1305_Control_SPL1306_Control	up	PTR2 family proton/oligopeptide symporter, conserved site; PTR2 family proton/oligopeptide symporter, conserved site; MFS transporter superfamily; Proton-dependent oligopeptide transporter family
2384	MS.gene05626	3540	829.954	0.759979	0.219569	1.02e-05	0.00435376	SPL1306_AL_SPL1306_Control	up	RNA-binding domain superfamily; RNA recognition motif domain; Nucleotide-binding alpha-beta plait domain superfamily; RNA recognition motif domain; RNA recognition motif domain
2385	MS.gene05626	2736	829.954	0.83537	0.218541	1.31e-06	0.00108619	SPL1306_AL_SPL1305_Control	up	RNA-binding domain superfamily; RNA recognition motif domain; Nucleotide-binding alpha-beta plait domain superfamily; RNA recognition motif domain; RNA recognition motif domain
2386	MS.gene056305	2161	110.349	1.195	0.597401	4.27e-05	0.0188679	SPL1305_AL_WT_Control	up	Pentatricopeptide repeat; Pentatricopeptide repeat; Pentatricopeptide repeat; Pentatricopeptide repeat; Pentatricopeptide repeat; Pentatricopeptide repeat; Pentatricopeptide repeat; Pentatricopeptide repeat; Pentatricopeptide repeat; Pentatricopeptide repeat; Tetratricopeptide-like helical domain superfamily; Tetratricopeptide-like helical domain superfamily; Tetratricopeptide-like helical domain…
2387	MS.gene056346	2885	378.598	0.782297	0.448841	0.000457003	0.0416341	SPL1306_AL_SPL1305_Control	up	Lipoxygenase, plant; Lipoxygenase, plant; Lipoxygenase, plant; Lipoxygenase, plant; Lipoxygenase, plant; Lipoxygenase, plant; Lipoxygenase, plant; Lipoxygenase, plant; Lipoxygenase, plant; Lipoxygenase, C-terminal; Lipoxygenase, C-terminal; Lipoxygenase, C-terminal; PLAT/LH2 domain; Lipoxygenase, conserved site; Lipoxygenase, iron binding site; Plant lipoxygenase, PLAT/LH2 domain; PLAT/LH2 domain…
2390	MS.gene056361	1074	98.3283	6.18301	1.96663	1.13e-06	0.000988406	SPL1305_AL_SPL1306_Control	up	Domain of unknown function DUF4283; Glycoside hydrolase family 1, active site; Glycoside hydrolase family 1; Glycoside hydrolase family 1; Glycoside hydrolase family 1; Glycoside hydrolase family 1; Glycoside hydrolase family 1; Glycoside hydrolase family 1; Glycoside hydrolase superfamily; Glycosyl hydrolases family 1, N-terminal conserved site
2391	MS.gene056361	4726	98.3283	7.1774	1.85497	2.45e-07	0.000404738	SPL1305_Control_SPL1306_Control	up	Domain of unknown function DUF4283; Glycoside hydrolase family 1, active site; Glycoside hydrolase family 1; Glycoside hydrolase family 1; Glycoside hydrolase family 1; Glycoside hydrolase family 1; Glycoside hydrolase family 1; Glycoside hydrolase family 1; Glycoside hydrolase superfamily; Glycosyl hydrolases family 1, N-terminal conserved site
2392	MS.gene056361	3652	98.3283	5.46583	2.46187	3.64e-06	0.00216013	SPL1306_AL_SPL1306_Control	up	Domain of unknown function DUF4283; Glycoside hydrolase family 1, active site; Glycoside hydrolase family 1; Glycoside hydrolase family 1; Glycoside hydrolase family 1; Glycoside hydrolase family 1; Glycoside hydrolase family 1; Glycoside hydrolase family 1; Glycoside hydrolase superfamily; Glycosyl hydrolases family 1, N-terminal conserved site
2393	MS.gene056375	286	53.7914	8.26136	2.41322	4.36e-07	0.000738412	SPL1305_AL_SPL1306_AL	up	Protein kinase-like domain superfamily; Protein kinase, ATP binding site; RWD domain; RWD domain; Tyrosine-protein kinase, active site; Protein kinase domain; Protein kinase domain; Anticodon-binding domain superfamily; Ubiquitin-conjugating enzyme/RWD-like; Histidyl tRNA synthetase-related domain; Class II Histidinyl-tRNA synthetase (HisRS)-like catalytic core domain; Ubiquitin-conjugating enzym…
2397	MS.gene056403	1746	143.823	0.840055	0.562096	0.000212059	0.0328449	SPL1305_AL_WT_AL	up	Ribosome biogenesis protein Bms1, N-terminal; Ribosome biogenesis protein BMS1/TSR1, C-terminal; Bms1/Tsr1-type G domain; P-loop containing nucleoside triphosphate hydrolase; AARP2CN; Ribosome biogenesis protein BMS1/TSR1, C-terminal; AARP2CN
2398	MS.gene056442	3447	5257.46	0.731074	0.322563	0.000184853	0.0276949	SPL1306_AL_SPL1306_Control	up	Pyruvate phosphate dikinase, PEP/pyruvate-binding
2399	MS.gene056446	2624	3136.01	0.698433	0.29388	0.000153641	0.0215847	SPL1306_AL_SPL1305_Control	up	Kelch-type beta propeller; Kelch-type beta propeller
2400	MS.gene056515	3682	122.59	1.46395	1.09306	0.000403005	0.0434497	SPL1306_AL_SPL1306_Control	up	Protein kinase domain; Protein kinase-like domain superfamily; Protein kinase domain; Serine/threonine-protein kinase, active site; Protein kinase domain; Protein kinase, ATP binding site
2401	MS.gene056515	4729	122.59	2.16048	1.24541	8.24e-05	0.0340491	SPL1305_Control_SPL1306_Control	up	Protein kinase domain; Protein kinase-like domain superfamily; Protein kinase domain; Serine/threonine-protein kinase, active site; Protein kinase domain; Protein kinase, ATP binding site
2404	MS.gene056660	1722	31.3828	1.68883	1.34796	0.000272523	0.0377655	SPL1305_AL_WT_AL	up	BURP domain; BURP domain; BURP domain
2405	MS.gene056660	5104	31.3828	3.14469	1.11833	9.01e-06	0.00541125	SPL1305_Control_WT_AL	up	BURP domain; BURP domain; BURP domain
2412	MS.gene056756	3065	45.8025	5.36141	1.83489	3.06e-06	0.00198915	SPL1306_AL_SPL1305_Control	up	Mechanosensitive ion channel MscS; Mechanosensitive ion channel MscS domain superfamily; LSM domain superfamily
2413	MS.gene056871	2453	273.244	0.65609	0.318878	0.000402928	0.0394409	SPL1306_AL_SPL1305_Control	up	Ribonuclease H-like superfamily; PROCN domain; RNA recognition motif, spliceosomal PrP8
2419	MS.gene05689	5053	460.308	0.606856	0.405561	0.000329828	0.0469578	SPL1305_Control_WT_AL	up	Bacterial Fmu (Sun)/eukaryotic nucleolar NOL1/Nop2p, conserved site; Nop2p; SAM-dependent methyltransferase RsmB/NOP2-type; RNA (C5-cytosine) methyltransferase, NOP2; RNA (C5-cytosine) methyltransferase, NOP2; RNA (C5-cytosine) methyltransferase, NOP2; RNA (C5-cytosine) methyltransferase; RNA (C5-cytosine) methyltransferase; RNA (C5-cytosine) methyltransferase; RNA (C5-cytosine) methyltransferase…
2420	MS.gene05697	1627	9.178	3.44463	1.83647	4.85e-05	0.0147656	SPL1305_AL_WT_AL	up	NA
2422	MS.gene056986	39	368.905	1.44544	0.963006	0.000120614	0.0356786	SPL1305_AL_SPL1306_AL	up	Zinc finger, PHD-type, conserved site; Alfin; Zinc finger, PHD-type; Zinc finger, RING/FYVE/PHD-type; Zinc finger, PHD-finger; Zinc finger, FYVE/PHD-type; Zinc finger, PHD-finger
2423	MS.gene057014	661	247.327	1.73609	1.02618	0.000126037	0.0226736	SPL1305_AL_SPL1306_Control	up	Glycosyl hydrolase family 32, C-terminal; Glycoside hydrolase, family 32; Glycosyl hydrolase, five-bladed beta-propellor domain superfamily; Glycoside hydrolase, family 32, active site; Concanavalin A-like lectin/glucanase domain superfamily; Glycosyl hydrolase, five-bladed beta-propellor domain superfamily; Glycosyl hydrolase family 32, N-terminal
2425	MS.gene057022	1322	135.074	2.11878	1.41607	0.000151181	0.0285113	SPL1305_AL_WT_AL	up	Glucose-methanol-choline oxidoreductase, N-terminal; Glucose-methanol-choline oxidoreductase; Glucose-methanol-choline oxidoreductase, C-terminal; FAD/NAD(P)-binding domain superfamily; FAD/NAD(P)-binding domain superfamily; Glucose-methanol-choline oxidoreductase, N-terminal
2427	MS.gene057033	3852	229.536	2.4596	1.22735	6.61e-05	0.0246787	SPL1306_AL_WT_AL	up	Helicase superfamily 1/2, ATP-binding domain; Helicase, C-terminal; ATP-dependent RNA helicase DEAD-box, conserved site; P-loop containing nucleoside triphosphate hydrolase; Helicase, C-terminal; DEAD/DEAH box helicase domain; RNA helicase, DEAD-box type, Q motif; Helicase superfamily 1/2, ATP-binding domain; Helicase, C-terminal
2429	MS.gene057033	2313	229.536	3.11435	1.04528	6.54e-06	0.00328867	SPL1306_AL_SPL1305_Control	up	Helicase superfamily 1/2, ATP-binding domain; Helicase, C-terminal; ATP-dependent RNA helicase DEAD-box, conserved site; P-loop containing nucleoside triphosphate hydrolase; Helicase, C-terminal; DEAD/DEAH box helicase domain; RNA helicase, DEAD-box type, Q motif; Helicase superfamily 1/2, ATP-binding domain; Helicase, C-terminal
2431	MS.gene057033	3187	229.536	2.41511	1.10299	5.65e-05	0.0132431	SPL1306_AL_SPL1306_Control	up	Helicase superfamily 1/2, ATP-binding domain; Helicase, C-terminal; ATP-dependent RNA helicase DEAD-box, conserved site; P-loop containing nucleoside triphosphate hydrolase; Helicase, C-terminal; DEAD/DEAH box helicase domain; RNA helicase, DEAD-box type, Q motif; Helicase superfamily 1/2, ATP-binding domain; Helicase, C-terminal
2433	MS.gene057094	1452	2074.02	0.516626	0.207614	0.000423907	0.0469212	SPL1305_AL_WT_AL	up	Ribosomal protein 50S-L18Ae/60S-L20/60S-L18A; 50S ribosomal protein L18Ae/60S ribosomal protein L20 and L18a
2435	MS.gene057110	4015	19.25	14.4413	2.40566	2.2e-10	9.56e-07	SPL1306_AL_WT_AL	up	START-like domain superfamily; Polyketide cyclase/dehydrase
2436	MS.gene057110	5059	19.25	13.4625	2.56992	4.02e-09	1.33e-05	SPL1305_Control_WT_AL	up	START-like domain superfamily; Polyketide cyclase/dehydrase
2437	MS.gene057110	5570	19.25	20.345	2.24105	2.57e-20	1.87e-15	SPL1306_Control_WT_AL	up	START-like domain superfamily; Polyketide cyclase/dehydrase
2438	MS.gene057110	1637	19.25	15.9198	2.28378	1.4e-12	1.08e-08	SPL1305_AL_WT_AL	up	START-like domain superfamily; Polyketide cyclase/dehydrase
2442	MS.gene057201	2749	4034.87	0.946063	0.288618	6.9e-06	0.00337121	SPL1306_AL_SPL1305_Control	up	Oligopeptide transporter, OPT superfamily; Oligopeptide transporter, OPT superfamily
2443	MS.gene057206	5061	1068.27	0.532335	0.212103	0.000263422	0.042237	SPL1305_Control_WT_AL	up	Ubiquitin-like domain superfamily; Zinc-binding ribosomal protein; Ubiquitin domain; Ubiquitin conserved site; Ubiquitin domain; Ubiquitin domain; Ubiquitin; Ubiquitin; Ubiquitin; Ribosomal protein L40e; Ribosomal protein L40e superfamily; Ribosomal protein L40e
2447	MS.gene057413	3858	175.637	4.38638	0.56662	8.46e-16	1.96e-11	SPL1306_AL_WT_AL	up	Peptidase S8 propeptide/proteinase inhibitor I9; Subtilisin-like protease, fibronectin type-III domain; Peptidase S8, subtilisin-related; Peptidase S8, subtilisin-related; Peptidase S8, subtilisin-related; Peptidase S8, subtilisin, Ser-active site; Peptidase S8/S53 domain superfamily; Peptidase S8/S53 domain superfamily; Cucumisin-like catalytic domain; Peptidase S8 propeptide/proteinase inhibito…
2448	MS.gene057413	2332	175.637	3.64865	0.554135	1.1e-11	5.43e-08	SPL1306_AL_SPL1305_Control	up	Peptidase S8 propeptide/proteinase inhibitor I9; Subtilisin-like protease, fibronectin type-III domain; Peptidase S8, subtilisin-related; Peptidase S8, subtilisin-related; Peptidase S8, subtilisin-related; Peptidase S8, subtilisin, Ser-active site; Peptidase S8/S53 domain superfamily; Peptidase S8/S53 domain superfamily; Cucumisin-like catalytic domain; Peptidase S8 propeptide/proteinase inhibito…
2449	MS.gene057413	1337	175.637	1.19295	0.914821	0.000240722	0.0348776	SPL1305_AL_WT_AL	up	Peptidase S8 propeptide/proteinase inhibitor I9; Subtilisin-like protease, fibronectin type-III domain; Peptidase S8, subtilisin-related; Peptidase S8, subtilisin-related; Peptidase S8, subtilisin-related; Peptidase S8, subtilisin, Ser-active site; Peptidase S8/S53 domain superfamily; Peptidase S8/S53 domain superfamily; Cucumisin-like catalytic domain; Peptidase S8 propeptide/proteinase inhibito…
2450	MS.gene057413	5479	175.637	3.31417	0.566722	2.18e-09	1.06e-05	SPL1306_Control_WT_AL	up	Peptidase S8 propeptide/proteinase inhibitor I9; Subtilisin-like protease, fibronectin type-III domain; Peptidase S8, subtilisin-related; Peptidase S8, subtilisin-related; Peptidase S8, subtilisin-related; Peptidase S8, subtilisin, Ser-active site; Peptidase S8/S53 domain superfamily; Peptidase S8/S53 domain superfamily; Cucumisin-like catalytic domain; Peptidase S8 propeptide/proteinase inhibito…
2451	MS.gene057413	4193	175.637	2.38727	0.658678	1.79e-06	0.00208314	SPL1306_AL_WT_Control	up	Peptidase S8 propeptide/proteinase inhibitor I9; Subtilisin-like protease, fibronectin type-III domain; Peptidase S8, subtilisin-related; Peptidase S8, subtilisin-related; Peptidase S8, subtilisin-related; Peptidase S8, subtilisin, Ser-active site; Peptidase S8/S53 domain superfamily; Peptidase S8/S53 domain superfamily; Cucumisin-like catalytic domain; Peptidase S8 propeptide/proteinase inhibito…
2456	MS.gene057598	355	34.527	3.21453	2.14935	7.29e-05	0.0268577	SPL1305_AL_SPL1306_AL	up	Tetratricopeptide-like helical domain superfamily; Tetratricopeptide-like helical domain superfamily; Tetratricopeptide-like helical domain superfamily; HAT (Half-A-TPR) repeat; HAT (Half-A-TPR) repeat; HAT (Half-A-TPR) repeat; HAT (Half-A-TPR) repeat; siRNA-mediated silencing protein NRDE-2
2459	MS.gene057608	2297	46.9756	7.50339	2.54316	5.69e-07	0.000616808	SPL1306_AL_SPL1305_Control	up	NA
2460	MS.gene057608	5473	46.9756	6.32903	2.76197	8.11e-06	0.00922287	SPL1306_Control_WT_AL	up	NA
2461	MS.gene057608	3844	46.9756	5.72853	2.96743	8.97e-06	0.00707123	SPL1306_AL_WT_AL	up	NA
2463	MS.gene057609	4827	599.281	0.938228	0.738707	0.000131887	0.0281957	SPL1305_Control_WT_AL	up	Thioredoxin domain; Thioredoxin; Thioredoxin domain; Thioredoxin, conserved site; Thioredoxin-like superfamily; Thioredoxin
2469	MS.gene057705	129	4266.4	0.561151	0.250255	0.00014211	0.0393024	SPL1305_AL_SPL1306_AL	up	Cold shock domain; Nucleic acid-binding, OB-fold; Cold-shock protein, DNA-binding; Cold-shock protein, DNA-binding; Cold-shock protein, DNA-binding; Cold-shock protein, DNA-binding; Cold-shock protein, DNA-binding; Cold-shock (CSD) domain
2470	MS.gene057756	3400	675.031	2.14868	1.07634	8.69e-05	0.0176021	SPL1306_AL_SPL1306_Control	up	NA
2471	MS.gene057756	3944	675.031	2.45077	1.10976	4.91e-05	0.021428	SPL1306_AL_WT_AL	up	NA
2473	MS.gene057776	130	20.0558	2.2472	2.81993	0.000232455	0.0476903	SPL1305_AL_SPL1306_AL	up	Small auxin-up RNA
2475	MS.gene05778	3489	1063.91	0.624855	0.240784	0.000102406	0.0190685	SPL1306_AL_SPL1306_Control	up	Thioredoxin-like superfamily; Gamma interferon inducible lysosomal thiol reductase GILT; Gamma interferon inducible lysosomal thiol reductase GILT
2476	MS.gene05778	2668	1063.91	0.845876	0.21895	1.13e-06	0.000971862	SPL1306_AL_SPL1305_Control	up	Thioredoxin-like superfamily; Gamma interferon inducible lysosomal thiol reductase GILT; Gamma interferon inducible lysosomal thiol reductase GILT
2477	MS.gene057832	4639	71.3269	1.72562	0.708804	2.36e-05	0.0154013	SPL1305_Control_SPL1306_Control	up	Glycosyl hydrolases family 1, N-terminal conserved site; Glycoside hydrolase family 1; Glycoside hydrolase family 1; Glycoside hydrolase family 1; Glycoside hydrolase family 1; Glycoside hydrolase family 1; Glycoside hydrolase family 1; Glycoside hydrolase superfamily
2481	MS.gene058076	6053	30.2611	6.09165	1.83749	9.95e-07	0.00181682	WT_AL_WT_Control	up	Nucleotide-diphospho-sugar transferases; Nucleotide-diphospho-sugar transferases
2485	MS.gene058121	1934	68.9211	3.69418	0.919372	1.42e-06	0.00183813	SPL1305_AL_WT_Control	up	Ribonuclease P/MRP, p29 subunit; Ribonuclease P/MRP, p29 subunit; Ribonuclease P/MRP, subunit p29; Ribonuclease P/MRP, subunit p29; Ribonuclease P/MRP, subunit p29 superfamily; Rof/RNase P-like
2486	MS.gene058121	5280	68.9211	3.3467	1.1009	8.24e-06	0.00856988	SPL1305_Control_WT_Control	up	Ribonuclease P/MRP, p29 subunit; Ribonuclease P/MRP, p29 subunit; Ribonuclease P/MRP, subunit p29; Ribonuclease P/MRP, subunit p29; Ribonuclease P/MRP, subunit p29 superfamily; Rof/RNase P-like
2487	MS.gene058165	3221	230.951	0.877705	0.37719	0.000109675	0.0200732	SPL1306_AL_SPL1306_Control	up	ABC transporter, conserved site; ABC transporter-like; ABC transporter-like; ABC-2 type transporter; P-loop containing nucleoside triphosphate hydrolase; AAA+ ATPase domain
2488	MS.gene058269	29	72.5367	3.42026	3.54777	9.46e-05	0.0313758	SPL1305_AL_SPL1306_AL	up	NA
2489	MS.gene058269	632	72.5367	9.12165	3.57664	1.51e-06	0.00116908	SPL1305_AL_SPL1306_Control	up	NA
2491	MS.gene058274	633	30.0158	3.08383	1.91218	8.25e-05	0.0171975	SPL1305_AL_SPL1306_Control	up	NA
2492	MS.gene058375	942	104.253	1.34076	1.06777	0.00040523	0.0469039	SPL1305_AL_SPL1306_Control	up	Diacylglycerol kinase, catalytic domain; Inorganic polyphosphate/ATP-NAD kinase, N-terminal; Diacylglycerol kinase, catalytic domain; NAD kinase/diacylglycerol kinase-like domain superfamily
2493	MS.gene058375	1620	104.253	2.13192	1.14842	7.19e-05	0.0189915	SPL1305_AL_WT_AL	up	Diacylglycerol kinase, catalytic domain; Inorganic polyphosphate/ATP-NAD kinase, N-terminal; Diacylglycerol kinase, catalytic domain; NAD kinase/diacylglycerol kinase-like domain superfamily
2495	MS.gene058470	2341	261.884	1.07989	0.299588	1.79e-06	0.00136454	SPL1306_AL_SPL1305_Control	up	Serine/threonine-protein kinase, active site; NAF domain; Protein kinase domain; NAF/FISL domain; Protein kinase-like domain superfamily; Protein kinase domain; Protein kinase domain; Protein kinase, ATP binding site
2496	MS.gene058500	1951	147.164	3.422	0.654115	2.9e-08	8.24e-05	SPL1305_AL_WT_Control	up	PPM-type phosphatase domain; PPM-type phosphatase domain; PPM-type phosphatase domain; PPM-type phosphatase domain; PPM-type phosphatase, divalent cation binding; PPM-type phosphatase domain; PPM-type phosphatase domain superfamily
2497	MS.gene058500	4199	147.164	2.32839	0.918875	1.72e-05	0.00885144	SPL1306_AL_WT_Control	up	PPM-type phosphatase domain; PPM-type phosphatase domain; PPM-type phosphatase domain; PPM-type phosphatase domain; PPM-type phosphatase, divalent cation binding; PPM-type phosphatase domain; PPM-type phosphatase domain superfamily
2506	MS.gene058679	2804	343.368	0.833476	0.541016	0.000510312	0.0437674	SPL1306_AL_SPL1305_Control	up	Late embryogenesis abundant protein, LEA_2 subgroup; Water stress and hypersensitive response domain
2507	MS.gene058702	1003	186.445	2.3984	0.990498	2.37e-05	0.00741953	SPL1305_AL_SPL1306_Control	up	NA
2509	MS.gene058719	6096	2413.93	0.586406	0.483284	8.78e-05	0.0432461	WT_AL_WT_Control	up	Zinc finger, CCCH-type superfamily; Zinc finger, CCCH-type; Zinc finger, CCCH-type superfamily; Zinc finger, CCCH-type superfamily; Zinc finger, CCCH-type superfamily; Zinc finger, CCCH-type; Zinc finger, CCCH-type; Zinc finger, CCCH-type; Zinc finger, CCCH-type; Zinc finger, CCCH-type; Zinc finger, CCCH-type; Zinc finger, CCCH-type; Zinc finger, CCCH-type; Zinc finger, CCCH-type; Zinc finger, CC…
2517	MS.gene058920	5453	11.3101	3.07135	2.60482	0.000134138	0.0476093	SPL1306_Control_WT_AL	up	P-loop containing nucleoside triphosphate hydrolase; Helicase, C-terminal
2518	MS.gene058920	1253	11.3101	1.88917	2.21684	0.000423466	0.0469212	SPL1305_AL_WT_AL	up	P-loop containing nucleoside triphosphate hydrolase; Helicase, C-terminal
2521	MS.gene058937	5454	354.428	3.44809	1.12326	1.12e-05	0.0103231	SPL1306_Control_WT_AL	up	SIT4 phosphatase-associated protein family; SIT4 phosphatase-associated protein family
2522	MS.gene05897	122	80.5317	2.35699	1.16721	5.05e-05	0.0207746	SPL1305_AL_SPL1306_AL	up	Helix-loop-helix DNA-binding domain superfamily; Myc-type, basic helix-loop-helix (bHLH) domain; Myc-type, basic helix-loop-helix (bHLH) domain
2524	MS.gene059005	3279	56.9296	1.46959	0.625299	4.4e-05	0.0113209	SPL1306_AL_SPL1306_Control	up	HSP20-like chaperone
2525	MS.gene059010	78	66.8492	2.23658	2.17094	0.000232676	0.0476903	SPL1305_AL_SPL1306_AL	up	Zinc finger, HIT-type; Zinc finger, HIT-type
2529	MS.gene059061	4775	12.5778	1.81431	2.61581	0.000334393	0.0473019	SPL1305_Control_WT_AL	up	Pectin lyase fold/virulence factor; Pectin lyase fold; Parallel beta-helix repeat; Parallel beta-helix repeat; Parallel beta-helix repeat; Parallel beta-helix repeat; Parallel beta-helix repeat; Parallel beta-helix repeat; Glycoside hydrolase, family 28
2530	MS.gene059201	1081	45.0096	3.16242	1.22631	1.82e-05	0.00633092	SPL1305_AL_SPL1306_Control	up	NA
2532	MS.gene05926	1479	15.5124	17.8724	2.35495	1.27e-14	1.56e-10	SPL1305_AL_WT_AL	up	Aldehyde dehydrogenase, C-terminal; Aldehyde dehydrogenase, cysteine active site; Aldehyde dehydrogenase domain; Aldehyde dehydrogenase, N-terminal; Aldehyde dehydrogenase, glutamic acid active site; Aldehyde/histidinol dehydrogenase
2533	MS.gene05926	4946	15.5124	18.8175	2.33818	1.97e-16	3.26e-12	SPL1305_Control_WT_AL	up	Aldehyde dehydrogenase, C-terminal; Aldehyde dehydrogenase, cysteine active site; Aldehyde dehydrogenase domain; Aldehyde dehydrogenase, N-terminal; Aldehyde dehydrogenase, glutamic acid active site; Aldehyde/histidinol dehydrogenase
2534	MS.gene05926	3939	15.5124	17.038	2.36012	1.56e-13	2.16e-09	SPL1306_AL_WT_AL	up	Aldehyde dehydrogenase, C-terminal; Aldehyde dehydrogenase, cysteine active site; Aldehyde dehydrogenase domain; Aldehyde dehydrogenase, N-terminal; Aldehyde dehydrogenase, glutamic acid active site; Aldehyde/histidinol dehydrogenase
2535	MS.gene05926	5517	15.5124	17.0459	2.36341	1.47e-13	2.14e-09	SPL1306_Control_WT_AL	up	Aldehyde dehydrogenase, C-terminal; Aldehyde dehydrogenase, cysteine active site; Aldehyde dehydrogenase domain; Aldehyde dehydrogenase, N-terminal; Aldehyde dehydrogenase, glutamic acid active site; Aldehyde/histidinol dehydrogenase
2536	MS.gene059303	2257	2454.77	1.15803	0.269398	1.18e-07	0.000177896	SPL1306_AL_SPL1305_Control	up	Cytochrome P450 superfamily; Cytochrome P450; Cytochrome P450, E-class, group IV; Cytochrome P450, E-class, group IV; Cytochrome P450, E-class, group IV; Cytochrome P450, E-class, group IV; Cytochrome P450 superfamily
2537	MS.gene059303	3144	2454.77	1.02327	0.277497	2.36e-06	0.00152765	SPL1306_AL_SPL1306_Control	up	Cytochrome P450 superfamily; Cytochrome P450; Cytochrome P450, E-class, group IV; Cytochrome P450, E-class, group IV; Cytochrome P450, E-class, group IV; Cytochrome P450, E-class, group IV; Cytochrome P450 superfamily
2538	MS.gene059303	4156	2454.77	0.637311	0.31562	0.000268104	0.0478389	SPL1306_AL_WT_Control	up	Cytochrome P450 superfamily; Cytochrome P450; Cytochrome P450, E-class, group IV; Cytochrome P450, E-class, group IV; Cytochrome P450, E-class, group IV; Cytochrome P450, E-class, group IV; Cytochrome P450 superfamily
2545	MS.gene059326	395	261.212	1.63543	0.685933	1.75e-05	0.0126182	SPL1305_AL_SPL1305_Control	up	Glu-tRNAGln amidotransferase C subunit; Glu-tRNAGln amidotransferase superfamily, subunit C; Glu-tRNAGln amidotransferase C subunit; Glu-tRNAGln amidotransferase superfamily, subunit C; Glu-tRNAGln amidotransferase C subunit
2550	MS.gene059564	1177	534.258	0.843019	0.392537	0.000189341	0.0294221	SPL1305_AL_SPL1306_Control	up	RNA-dependent RNA polymerase, eukaryotic-type
2551	MS.gene059564	331	534.258	0.788219	0.41584	5.22e-05	0.0210863	SPL1305_AL_SPL1306_AL	up	RNA-dependent RNA polymerase, eukaryotic-type
2553	MS.gene059564	1844	534.258	1.62223	0.38514	2.67e-08	7.4e-05	SPL1305_AL_WT_AL	up	RNA-dependent RNA polymerase, eukaryotic-type
2554	MS.gene059564	5202	534.258	1.47168	0.440189	7.88e-08	0.000148688	SPL1305_Control_WT_AL	up	RNA-dependent RNA polymerase, eukaryotic-type
2557	MS.gene05963	3413	76.6043	3.59991	1.87436	2.26e-05	0.00709829	SPL1306_AL_SPL1306_Control	up	Metalloenzyme, LuxS/M16 peptidase-like; Peptidase M16, C-terminal; Metalloenzyme, LuxS/M16 peptidase-like
2558	MS.gene059633	5432	77.6202	3.2645	1.42139	2.14e-05	0.0158572	SPL1305_Control_WT_Control	up	NA
2559	MS.gene059633	4753	77.6202	5.16194	0.959479	8.14e-09	2.14e-05	SPL1305_Control_SPL1306_Control	up	NA
2561	MS.gene059633	3776	77.6202	2.47333	1.40003	9.79e-05	0.0185252	SPL1306_AL_SPL1306_Control	up	NA
2562	MS.gene059633	5223	77.6202	4.81801	0.953339	4.87e-08	0.000107318	SPL1305_Control_WT_AL	up	NA
2563	MS.gene059657	3092	68.408	1.37218	2.29051	0.000547428	0.0453887	SPL1306_AL_SPL1305_Control	up	Malate dehydrogenase, type 1; Lactate/malate dehydrogenase, C-terminal; Lactate dehydrogenase/glycoside hydrolase, family 4, C-terminal; Lactate/malate dehydrogenase, N-terminal; Malate dehydrogenase, active site; NAD(P)-binding domain superfamily; Lactate dehydrogenase/glycoside hydrolase, family 4, C-terminal; L-lactate/malate dehydrogenase
2564	MS.gene059688	2839	87.0417	1.1884	0.999542	0.000396286	0.0390663	SPL1306_AL_SPL1305_Control	up	FKBP-type peptidyl-prolyl cis-trans isomerase domain; FKBP-type peptidyl-prolyl cis-trans isomerase domain
2565	MS.gene05978	568	75.8208	2.78759	2.52902	0.000112776	0.0428342	SPL1305_AL_SPL1305_Control	up	S-adenosyl-L-methionine-dependent methyltransferase; MT-A70-like; MT-A70-like
2566	MS.gene05978	335	75.8208	4.66093	2.26853	1.59e-05	0.00987801	SPL1305_AL_SPL1306_AL	up	S-adenosyl-L-methionine-dependent methyltransferase; MT-A70-like; MT-A70-like
2568	MS.gene059859	3147	136.26	2.00367	0.669599	1.16e-05	0.00467984	SPL1306_AL_SPL1306_Control	up	WD40 repeat; WD40-repeat-containing domain; WD40 repeat; WD40 repeat; WD40 repeat; WD40 repeat; WD40 repeat; WD40 repeat; WD40 repeat; WD40 repeat; WD40 repeat; WD40 repeat; WD40 repeat; WD40 repeat; WD40-repeat-containing domain; G-protein beta WD-40 repeat; G-protein beta WD-40 repeat; G-protein beta WD-40 repeat; WD40-repeat-containing domain superfamily
2571	MS.gene059943	1559	104.377	2.8965	1.39129	4.77e-05	0.0147258	SPL1305_AL_WT_AL	up	High-affinity nitrate transporter; High-affinity nitrate transporter
2572	MS.gene059943	471	104.377	2.67683	1.5722	6.13e-05	0.0300091	SPL1305_AL_SPL1305_Control	up	High-affinity nitrate transporter; High-affinity nitrate transporter
2573	MS.gene060024	3763	3837.95	2.03812	1.51016	0.000240637	0.0320033	SPL1306_AL_SPL1306_Control	up	Proteinase inhibitor I3, Kunitz legume; Kunitz inhibitor STI-like superfamily; Proteinase inhibitor I3, Kunitz legume; Proteinase inhibitor I3, Kunitz legume
2575	MS.gene060193	16	261.489	0.779816	0.440378	7.4e-05	0.0269853	SPL1305_AL_SPL1306_AL	up	Uroporphyrinogen decarboxylase HemE; Uroporphyrinogen decarboxylase (URO-D); UROD/MetE-like superfamily; UROD/MetE-like superfamily; Uroporphyrinogen decarboxylase HemE; Uroporphyrinogen decarboxylase (URO-D); Uroporphyrinogen decarboxylase (URO-D); Uroporphyrinogen decarboxylase HemE
2576	MS.gene060271	3016	498.842	0.67673	0.246506	5.6e-05	0.0121167	SPL1306_AL_SPL1305_Control	up	Leucine-rich repeat; Leucine-rich repeat domain superfamily; Leucine-rich repeat domain superfamily; Leucine-rich repeat; Leucine-rich repeat, typical subtype; Leucine-rich repeat, typical subtype; Leucine-rich repeat, typical subtype; Leucine-rich repeat, typical subtype; Leucine-rich repeat, typical subtype; Leucine-rich repeat, typical subtype; Leucine-rich repeat; Leucine-rich repeat; Leucine…
2580	MS.gene060299	5496	134.597	1.46481	0.532778	1.03e-05	0.0101116	SPL1306_Control_WT_AL	up	NA
2581	MS.gene060299	4889	134.597	0.79588	0.478208	7.12e-05	0.0191835	SPL1305_Control_WT_AL	up	NA
2582	MS.gene060299	1400	134.597	1.40805	0.538871	4.18e-06	0.00261424	SPL1305_AL_WT_AL	up	NA
2585	MS.gene060385	3575	30.4633	3.09981	1.76094	4.68e-05	0.0117257	SPL1306_AL_SPL1306_Control	up	NA
2587	MS.gene060495	5357	818.028	1.04674	0.343782	7.46e-06	0.00786338	SPL1305_Control_WT_Control	up	Protein kinase, ATP binding site; NAF/FISL domain; Protein kinase domain; Protein kinase domain; Protein kinase domain; Protein kinase-like domain superfamily; NAF domain; Serine/threonine-protein kinase, active site
2589	MS.gene06061	5906	263.011	2.97512	0.523786	3.43e-09	1.11e-05	SPL1306_Control_WT_Control	up	WRKY domain superfamily; WRKY domain; WRKY domain; WRKY domain; WRKY domain superfamily
2592	MS.gene06065	1732	11.3182	4.97899	2.8378	2.25e-05	0.00898285	SPL1305_AL_WT_AL	up	Peptidase S8 propeptide/proteinase inhibitor I9
2594	MS.gene060803	5544	33.365	4.56223	1.5311	8.59e-06	0.00947341	SPL1306_Control_WT_AL	up	DNA-binding domain superfamily; Methyl-CpG DNA binding; Methyl-CpG DNA binding; Methyl-CpG DNA binding
2596	MS.gene060830	156	97.4812	2.75495	1.65945	8.08e-05	0.0285595	SPL1305_AL_SPL1306_AL	up	U3 small nucleolar ribonucleoprotein complex, subunit Mpp10; U3 small nucleolar ribonucleoprotein complex, subunit Mpp10; U3 small nucleolar ribonucleoprotein complex, subunit Mpp10
2597	MS.gene060852	579	79.3547	5.50651	1.10858	1.36e-08	6.3e-05	SPL1305_AL_SPL1305_Control	up	Protein kinase-like domain superfamily
2600	MS.gene060852	3093	79.3547	3.87331	1.3866	9.39e-06	0.00396893	SPL1306_AL_SPL1305_Control	up	Protein kinase-like domain superfamily
2601	MS.gene060907	4228	33.9717	1.11992	0.865135	0.000256666	0.0470181	SPL1306_AL_WT_Control	up	Mitochondrial glycoprotein; Mitochondrial glycoprotein superfamily; Mitochondrial glycoprotein superfamily
2604	MS.gene061189	121	41.3315	2.0896	0.983826	3.95e-05	0.0174543	SPL1305_AL_SPL1306_AL	up	Zinc finger, RING/FYVE/PHD-type; Zinc finger, RING-CH-type; Zinc finger, RING-CH-type; Zinc finger, RING-CH-type
2605	MS.gene06121	5346	93.6811	3.19339	3.12584	8.37e-05	0.0382858	SPL1305_Control_WT_Control	up	WD40-repeat-containing domain superfamily; WD40/YVTN repeat-like-containing domain superfamily; WD40 repeat; G-protein beta WD-40 repeat; G-protein beta WD-40 repeat; G-protein beta WD-40 repeat; WD40 repeat; WD40 repeat; WD40 repeat; WD40 repeat; WD40 repeat; WD40 repeat; WD40 repeat; WD40 repeat; WD40 repeat; WD40 repeat; WD40 repeat; WD40-repeat-containing domain; WD40 repeat
2610	MS.gene061547	2738	270.969	0.710974	0.279617	9.39e-05	0.0158193	SPL1306_AL_SPL1305_Control	up	Zinc finger C2H2 superfamily; Zinc finger C2H2-type; Zinc finger C2H2-type
2612	MS.gene061605	5484	31.2177	2.62197	1.67582	0.000101359	0.040683	SPL1306_Control_WT_AL	up	Remorin, C-terminal
2613	MS.gene061605	4859	31.2177	4.43786	0.994149	4.39e-07	0.000604579	SPL1305_Control_WT_AL	up	Remorin, C-terminal
2614	MS.gene061605	1355	31.2177	3.31236	1.30417	2.16e-05	0.00884321	SPL1305_AL_WT_AL	up	Remorin, C-terminal
2615	MS.gene061605	3864	31.2177	2.89009	1.45761	5.76e-05	0.0232279	SPL1306_AL_WT_AL	up	Remorin, C-terminal
2616	MS.gene061609	390	22.7969	2.95722	2.15342	8.08e-05	0.0357147	SPL1305_AL_SPL1305_Control	up	Protein kinase domain; EF-hand domain; Protein kinase-like domain superfamily; EF-hand domain; EF-hand domain; EF-hand domain; EF-hand domain; Serine/threonine-protein kinase, active site; EF-hand domain; EF-Hand 1, calcium-binding site; Protein kinase domain; EF-hand domain; EF-hand domain; EF-hand domain; EF-hand domain pair; EF-Hand 1, calcium-binding site; Protein kinase domain; EF-hand domain
2617	MS.gene061667	2373	861.965	0.600913	0.272054	0.00033846	0.0356441	SPL1306_AL_SPL1305_Control	up	Protein kinase, ATP binding site; Protein kinase domain; Protein kinase-like domain superfamily; Protein kinase domain; Serine/threonine-protein kinase, active site; Protein kinase domain
2618	MS.gene061667	3238	861.965	0.594415	0.295532	0.000435811	0.045474	SPL1306_AL_SPL1306_Control	up	Protein kinase, ATP binding site; Protein kinase domain; Protein kinase-like domain superfamily; Protein kinase domain; Serine/threonine-protein kinase, active site; Protein kinase domain
2622	MS.gene06170	2030	45.5059	3.99604	2.68366	4.06e-05	0.0183649	SPL1305_AL_WT_Control	up	Peptidase M16, zinc-binding site; Peptidase M16, N-terminal; Metalloenzyme, LuxS/M16 peptidase-like; Metalloenzyme, LuxS/M16 peptidase-like; Peptidase M16, C-terminal; Peptidase M16, C-terminal; Metalloenzyme, LuxS/M16 peptidase-like
2625	MS.gene06178	449	73.2273	5.60568	1.72568	1.86e-06	0.00251774	SPL1305_AL_SPL1305_Control	up	Creatinase/Aminopeptidase P/Spt16, N-terminal; Aminopeptidase P, N-terminal; Creatinase/Aminopeptidase P/Spt16, N-terminal; Peptidase M24; Creatinase/aminopeptidase-like; Aminopeptidase P, N-terminal
2627	MS.gene06178	2569	73.2273	1.54323	1.9205	0.000594179	0.0474331	SPL1306_AL_SPL1305_Control	up	Creatinase/Aminopeptidase P/Spt16, N-terminal; Aminopeptidase P, N-terminal; Creatinase/Aminopeptidase P/Spt16, N-terminal; Peptidase M24; Creatinase/aminopeptidase-like; Aminopeptidase P, N-terminal
2630	MS.gene061841	4766	29.6125	5.33574	2.02417	8.29e-06	0.00746157	SPL1305_Control_SPL1306_Control	up	Serine-threonine/tyrosine-protein kinase, catalytic domain; Protein kinase, ATP binding site; Serine/threonine-protein kinase, active site; Protein kinase domain; Protein kinase-like domain superfamily
2632	MS.gene061841	5257	29.6125	2.82963	2.41318	0.00011794	0.0258841	SPL1305_Control_WT_AL	up	Serine-threonine/tyrosine-protein kinase, catalytic domain; Protein kinase, ATP binding site; Serine/threonine-protein kinase, active site; Protein kinase domain; Protein kinase-like domain superfamily
2633	MS.gene061845	2994	202.206	0.996799	0.68869	0.000344411	0.0357603	SPL1306_AL_SPL1305_Control	up	Carbohydrate/puine kinase, PfkB, conserved site; Ribokinase-like; Ribokinase/fructokinase; Ribokinase/fructokinase; Ribokinase/fructokinase; Carbohydrate kinase PfkB; Carbohydrate kinase PfkB
2634	MS.gene061880	5581	17.8031	3.26578	1.41074	3.13e-05	0.0218809	SPL1306_Control_WT_AL	up	NA
2635	MS.gene061893	1815	32.0167	19.515	3.1722	2.35e-10	1.25e-06	SPL1305_AL_WT_AL	up	Short-chain dehydrogenase/reductase SDR; Short-chain dehydrogenase/reductase SDR; Short-chain dehydrogenase/reductase SDR; Short-chain dehydrogenase/reductase SDR; Short-chain dehydrogenase/reductase SDR; Short-chain dehydrogenase/reductase SDR; Short-chain dehydrogenase/reductase SDR; Short-chain dehydrogenase/reductase SDR; NAD(P)-binding domain superfamily
2636	MS.gene061893	5180	32.0167	14.0106	4.46669	8.24e-07	0.000954401	SPL1305_Control_WT_AL	up	Short-chain dehydrogenase/reductase SDR; Short-chain dehydrogenase/reductase SDR; Short-chain dehydrogenase/reductase SDR; Short-chain dehydrogenase/reductase SDR; Short-chain dehydrogenase/reductase SDR; Short-chain dehydrogenase/reductase SDR; Short-chain dehydrogenase/reductase SDR; Short-chain dehydrogenase/reductase SDR; NAD(P)-binding domain superfamily
2637	MS.gene061893	4084	32.0167	13.7284	4.76728	1.19e-06	0.00156451	SPL1306_AL_WT_AL	up	Short-chain dehydrogenase/reductase SDR; Short-chain dehydrogenase/reductase SDR; Short-chain dehydrogenase/reductase SDR; Short-chain dehydrogenase/reductase SDR; Short-chain dehydrogenase/reductase SDR; Short-chain dehydrogenase/reductase SDR; Short-chain dehydrogenase/reductase SDR; Short-chain dehydrogenase/reductase SDR; NAD(P)-binding domain superfamily
2638	MS.gene061893	5634	32.0167	17.209	3.282	1.37e-08	4.97e-05	SPL1306_Control_WT_AL	up	Short-chain dehydrogenase/reductase SDR; Short-chain dehydrogenase/reductase SDR; Short-chain dehydrogenase/reductase SDR; Short-chain dehydrogenase/reductase SDR; Short-chain dehydrogenase/reductase SDR; Short-chain dehydrogenase/reductase SDR; Short-chain dehydrogenase/reductase SDR; Short-chain dehydrogenase/reductase SDR; NAD(P)-binding domain superfamily
2640	MS.gene06199	842	27.9171	4.7912	3.48036	2.69e-05	0.0080072	SPL1305_AL_SPL1306_Control	up	Helicase superfamily 1/2, ATP-binding domain; rRNA-processing arch domain; ATP-dependent RNA helicase Ski2, C-terminal; Helicase, C-terminal; ATP-dependent RNA helicase Ski2, C-terminal; Helicase, C-terminal; Helicase superfamily 1/2, ATP-binding domain; ATP-dependent RNA helicase Ski2-like; DEAD/DEAH box helicase domain; P-loop containing nucleoside triphosphate hydrolase; Helicase, C-terminal
2641	MS.gene06199	4641	27.9171	3.53577	3.49178	9.96e-05	0.0388953	SPL1305_Control_SPL1306_Control	up	Helicase superfamily 1/2, ATP-binding domain; rRNA-processing arch domain; ATP-dependent RNA helicase Ski2, C-terminal; Helicase, C-terminal; ATP-dependent RNA helicase Ski2, C-terminal; Helicase, C-terminal; Helicase superfamily 1/2, ATP-binding domain; ATP-dependent RNA helicase Ski2-like; DEAD/DEAH box helicase domain; P-loop containing nucleoside triphosphate hydrolase; Helicase, C-terminal
2642	MS.gene062000	3596	19.215	2.02981	1.81248	0.000259671	0.033431	SPL1306_AL_SPL1306_Control	up	Double-stranded RNA-binding domain; Double-stranded RNA-binding domain; Double-stranded RNA-binding domain; Double-stranded RNA-binding domain; Double-stranded RNA-binding domain; Double-stranded RNA-binding domain; Double-stranded RNA-binding domain; Double-stranded RNA-binding domain; Double-stranded RNA-binding domain; Double-stranded RNA-binding domain; Double-stranded RNA-binding domain; Dou…
2643	MS.gene062043	1264	55.7538	2.98003	2.34743	0.000123087	0.0258076	SPL1305_AL_WT_AL	up	Serine/threonine-protein kinase, active site; Protein kinase domain; Protein kinase-like domain superfamily; Protein kinase, ATP binding site; Protein kinase domain; Protein kinase domain
2648	MS.gene062156	4234	109.837	2.59835	1.95763	0.000108584	0.0269854	SPL1306_AL_WT_Control	up	Zinc finger, RING/FYVE/PHD-type; Zinc finger, FYVE/PHD-type; Zinc finger, PHD-type; Zinc finger, PHD-type, conserved site
2649	MS.gene062159	3284	544.894	0.91352	0.39437	0.000101511	0.0190128	SPL1306_AL_SPL1306_Control	up	Cys/Met metabolism, pyridoxal phosphate-dependent enzyme; Pyridoxal phosphate-dependent transferase; Pyridoxal phosphate-dependent transferase, major domain
2650	MS.gene062185	2459	157.034	1.57307	1.2571	0.000248868	0.0291688	SPL1306_AL_SPL1305_Control	up	BRO1 domain superfamily; BRO1 domain; BRO1 domain; BRO1 domain
2654	MS.gene062245	4902	542.815	0.566977	0.241097	0.000213182	0.03706	SPL1305_Control_WT_AL	up	Protein EXORDIUM-like
2655	MS.gene06235	3502	456.786	0.894654	0.24395	4.21e-06	0.00243904	SPL1306_AL_SPL1306_Control	up	TB2/DP1/HVA22-related protein
2656	MS.gene06235	4353	456.786	1.17262	0.245302	7.36e-09	2.35e-05	SPL1306_AL_WT_Control	up	TB2/DP1/HVA22-related protein
2657	MS.gene06235	2684	456.786	1.14531	0.237427	1.36e-08	3.04e-05	SPL1306_AL_SPL1305_Control	up	TB2/DP1/HVA22-related protein
2658	MS.gene06235	3996	456.786	0.965791	0.254383	1.76e-06	0.00199697	SPL1306_AL_WT_AL	up	TB2/DP1/HVA22-related protein
2660	MS.gene062503	4880	87.4918	3.78211	0.639275	1.15e-09	4.48e-06	SPL1305_Control_WT_AL	up	Leucine-rich repeat; Leucine-rich repeat; Leucine-rich repeat; Leucine-rich repeat; Leucine-rich repeat; Leucine-rich repeat; Leucine-rich repeat; Leucine-rich repeat; Leucine-rich repeat; Leucine-rich repeat; Leucine-rich repeat; Leucine-rich repeat; Leucine-rich repeat; Leucine-rich repeat domain superfamily; Leucine-rich repeat; Leucine-rich repeat; Leucine-rich repeat; Leucine-rich repeat-con…
2662	MS.gene062503	731	87.4918	4.16967	0.659022	3.96e-11	1.72e-07	SPL1305_AL_SPL1306_Control	up	Leucine-rich repeat; Leucine-rich repeat; Leucine-rich repeat; Leucine-rich repeat; Leucine-rich repeat; Leucine-rich repeat; Leucine-rich repeat; Leucine-rich repeat; Leucine-rich repeat; Leucine-rich repeat; Leucine-rich repeat; Leucine-rich repeat; Leucine-rich repeat; Leucine-rich repeat domain superfamily; Leucine-rich repeat; Leucine-rich repeat; Leucine-rich repeat; Leucine-rich repeat-con…
2663	MS.gene062503	5309	87.4918	3.85913	0.643863	6.26e-10	3.25e-06	SPL1305_Control_WT_Control	up	Leucine-rich repeat; Leucine-rich repeat; Leucine-rich repeat; Leucine-rich repeat; Leucine-rich repeat; Leucine-rich repeat; Leucine-rich repeat; Leucine-rich repeat; Leucine-rich repeat; Leucine-rich repeat; Leucine-rich repeat; Leucine-rich repeat; Leucine-rich repeat; Leucine-rich repeat domain superfamily; Leucine-rich repeat; Leucine-rich repeat; Leucine-rich repeat; Leucine-rich repeat-con…
2664	MS.gene062503	75	87.4918	3.95253	0.655581	2.2e-10	8.68e-07	SPL1305_AL_SPL1306_AL	up	Leucine-rich repeat; Leucine-rich repeat; Leucine-rich repeat; Leucine-rich repeat; Leucine-rich repeat; Leucine-rich repeat; Leucine-rich repeat; Leucine-rich repeat; Leucine-rich repeat; Leucine-rich repeat; Leucine-rich repeat; Leucine-rich repeat; Leucine-rich repeat; Leucine-rich repeat domain superfamily; Leucine-rich repeat; Leucine-rich repeat; Leucine-rich repeat; Leucine-rich repeat-con…
2665	MS.gene062503	1978	87.4918	3.57201	0.64729	7.24e-09	2.57e-05	SPL1305_AL_WT_Control	up	Leucine-rich repeat; Leucine-rich repeat; Leucine-rich repeat; Leucine-rich repeat; Leucine-rich repeat; Leucine-rich repeat; Leucine-rich repeat; Leucine-rich repeat; Leucine-rich repeat; Leucine-rich repeat; Leucine-rich repeat; Leucine-rich repeat; Leucine-rich repeat; Leucine-rich repeat domain superfamily; Leucine-rich repeat; Leucine-rich repeat; Leucine-rich repeat; Leucine-rich repeat-con…
2666	MS.gene062503	4604	87.4918	4.47709	0.658851	2.67e-12	1.96e-08	SPL1305_Control_SPL1306_Control	up	Leucine-rich repeat; Leucine-rich repeat; Leucine-rich repeat; Leucine-rich repeat; Leucine-rich repeat; Leucine-rich repeat; Leucine-rich repeat; Leucine-rich repeat; Leucine-rich repeat; Leucine-rich repeat; Leucine-rich repeat; Leucine-rich repeat; Leucine-rich repeat; Leucine-rich repeat domain superfamily; Leucine-rich repeat; Leucine-rich repeat; Leucine-rich repeat; Leucine-rich repeat-con…
2667	MS.gene062503	1391	87.4918	3.46558	0.6383	1.3e-08	4.29e-05	SPL1305_AL_WT_AL	up	Leucine-rich repeat; Leucine-rich repeat; Leucine-rich repeat; Leucine-rich repeat; Leucine-rich repeat; Leucine-rich repeat; Leucine-rich repeat; Leucine-rich repeat; Leucine-rich repeat; Leucine-rich repeat; Leucine-rich repeat; Leucine-rich repeat; Leucine-rich repeat; Leucine-rich repeat domain superfamily; Leucine-rich repeat; Leucine-rich repeat; Leucine-rich repeat; Leucine-rich repeat-con…
2669	MS.gene062592	1941	1361.16	0.657785	0.265289	4.15e-05	0.0186486	SPL1305_AL_WT_Control	up	PA2G4 family; Winged helix-like DNA-binding domain superfamily; Peptidase M24; Peptidase M24, methionine aminopeptidase; Peptidase M24, methionine aminopeptidase; Peptidase M24, methionine aminopeptidase; Creatinase/aminopeptidase-like; Winged helix DNA-binding domain superfamily
2670	MS.gene062592	5287	1361.16	0.614464	0.404394	7.1e-05	0.0342396	SPL1305_Control_WT_Control	up	PA2G4 family; Winged helix-like DNA-binding domain superfamily; Peptidase M24; Peptidase M24, methionine aminopeptidase; Peptidase M24, methionine aminopeptidase; Peptidase M24, methionine aminopeptidase; Creatinase/aminopeptidase-like; Winged helix DNA-binding domain superfamily
2675	MS.gene062729	5291	29.687	3.94325	2.42994	3.53e-05	0.0211908	SPL1305_Control_WT_Control	up	Multi antimicrobial extrusion protein; Multi antimicrobial extrusion protein; Multi antimicrobial extrusion protein
2676	MS.gene062729	4197	29.687	2.22595	2.24525	0.000183441	0.0382359	SPL1306_AL_WT_Control	up	Multi antimicrobial extrusion protein; Multi antimicrobial extrusion protein; Multi antimicrobial extrusion protein
2680	MS.gene062743	49	130.641	0.801368	0.624399	0.000247303	0.0493752	SPL1305_AL_SPL1306_AL	up	B3 DNA binding domain; B3 DNA binding domain; DNA-binding pseudobarrel domain superfamily; DNA-binding pseudobarrel domain superfamily; B3 DNA binding domain; B3 DNA binding domain
2681	MS.gene062834	4134	148.758	1.29164	0.628581	4.27e-05	0.0159078	SPL1306_AL_WT_Control	up	Carotenoid oxygenase
2682	MS.gene062834	5669	148.758	1.41146	0.650565	4.8e-05	0.0207324	SPL1306_Control_WT_Control	up	Carotenoid oxygenase
2683	MS.gene062834	1906	148.758	2.31772	0.47342	2.86e-08	8.24e-05	SPL1305_AL_WT_Control	up	Carotenoid oxygenase
2684	MS.gene062928	857	4166.3	0.972685	0.452056	0.000156566	0.0255267	SPL1305_AL_SPL1306_Control	up	Alanine racemase/group IV decarboxylase, C-terminal; Arginine decarboxylase; Orn/DAP/Arg decarboxylase 2, N-terminal; Orn/DAP/Arg decarboxylase 2, conserved site; PLP-binding barrel; Arginine decarboxylase; Arginine decarboxylase; Arginine decarboxylase; Arginine decarboxylase; Arginine decarboxylase; Arginine decarboxylase; Arginine decarboxylase; Arginine decarboxylase; Arginine decarboxylase; …
2686	MS.gene062988	145	84.2424	1.01537	0.786205	0.000202643	0.0454811	SPL1305_AL_SPL1306_AL	up	Small auxin-up RNA
2689	MS.gene063045	5507	251.451	2.53995	1.36952	6.57e-05	0.0321999	SPL1306_Control_WT_AL	up	Endoplasmic reticulum vesicle transporter, C-terminal; Endoplasmic reticulum vesicle transporter, N-terminal
2691	MS.gene063063	2978	50.6658	0.843129	0.590109	0.000579584	0.0468262	SPL1306_AL_SPL1305_Control	up	Pectinesterase inhibitor domain; Pectinesterase inhibitor domain; Invertase/pectin methylesterase inhibitor domain superfamily; Invertase/pectin methylesterase inhibitor domain superfamily; Pectinesterase inhibitor domain
2696	MS.gene063123	2726	333.195	1.71297	0.932318	5.56e-05	0.0120989	SPL1306_AL_SPL1305_Control	up	Zinc finger, FYVE/PHD-type; Zinc finger, PHD-type; GYF domain; Zinc finger, PHD-type, conserved site; Zinc finger, CCCH-type superfamily; Non-haem dioxygenase N-terminal domain; Zinc finger, CCCH-type; Plus-3 domain; SWIB/MDM2 domain; Plus-3 domain; Plus-3 domain; Zinc finger, RING/FYVE/PHD-type; SWIB/MDM2 domain superfamily; SWIB domain; GYF-like domain superfamily; GYF domain; GYF domain; GYF-l…
2698	MS.gene063149	4008	186.034	1.0651	0.659488	0.000143707	0.0398781	SPL1306_AL_WT_AL	up	Domain of unknown function DUF4408
2701	MS.gene06340	2683	260.696	3.71613	0.84727	3.69e-07	0.00044143	SPL1306_AL_SPL1305_Control	up	TPX2, C-terminal
2702	MS.gene06340	5556	260.696	3.17373	1.01234	1.07e-05	0.0102388	SPL1306_Control_WT_AL	up	TPX2, C-terminal
2703	MS.gene06340	3995	260.696	3.76304	0.79662	2.29e-07	0.000454585	SPL1306_AL_WT_AL	up	TPX2, C-terminal
2706	MS.gene063446	1914	182.067	1.03656	0.785169	0.000191472	0.0486046	SPL1305_AL_WT_Control	up	Carotenoid oxygenase
2707	MS.gene063447	1913	123.836	1.05697	0.479545	3.15e-05	0.0155621	SPL1305_AL_WT_Control	up	CID8-like protein, RNA recognition motif 2; Ataxin-2, C-terminal; Nucleotide-binding alpha-beta plait domain superfamily; RNA recognition motif domain; CID8-like protein, RNA recognition motif 1; RNA recognition motif domain; RNA recognition motif domain; RNA recognition motif domain; RNA recognition motif domain; RNA recognition motif domain; Nucleotide-binding alpha-beta plait domain superfamil…
2708	MS.gene063491	1207	272.685	0.784659	0.406859	0.000331176	0.041789	SPL1305_AL_SPL1306_Control	up	Histone deacetylase domain superfamily; Ureohydrolase domain superfamily; Histone deacetylase family; Histone deacetylase family; Histone deacetylase domain
2710	MS.gene063499	5231	440.128	1.53431	0.394807	1.22e-08	3.65e-05	SPL1305_Control_WT_AL	up	NA
2711	MS.gene063499	5436	440.128	0.914674	0.511208	4.37e-05	0.0236628	SPL1305_Control_WT_Control	up	NA
2712	MS.gene063499	1869	440.128	0.950829	0.375572	7.6e-06	0.00408724	SPL1305_AL_WT_AL	up	NA
2713	MS.gene06354	2682	25.7273	1.2969	1.2193	0.000470973	0.0421755	SPL1306_AL_SPL1305_Control	up	Amino acid transporter, transmembrane domain
2717	MS.gene063553	109	11.2689	17.1546	2.45848	1.98e-12	1.28e-08	SPL1305_AL_SPL1306_AL	up	Protein kinase-like domain superfamily; Protein kinase, ATP binding site; Protein kinase domain; Serine-threonine/tyrosine-protein kinase, catalytic domain; Serine-threonine/tyrosine-protein kinase, catalytic domain; Serine-threonine/tyrosine-protein kinase, catalytic domain; Serine-threonine/tyrosine-protein kinase, catalytic domain; Serine-threonine/tyrosine-protein kinase, catalytic domain; Pr…
2719	MS.gene063630	5511	13.7804	3.50444	2.69816	9.29e-05	0.0394942	SPL1306_Control_WT_AL	up	Protein kinase-like domain superfamily; UbiB domain
2721	MS.gene063630	4931	13.7804	2.78337	2.64525	0.000132379	0.0282096	SPL1305_Control_WT_AL	up	Protein kinase-like domain superfamily; UbiB domain
2722	MS.gene063630	3926	13.7804	3.7987	2.51903	4.45e-05	0.0201819	SPL1306_AL_WT_AL	up	Protein kinase-like domain superfamily; UbiB domain
2730	MS.gene063875	5011	27.0963	2.07864	1.66294	0.000137848	0.028636	SPL1305_Control_WT_AL	up	NA
2732	MS.gene06407	4689	92.5434	1.22784	0.557381	2.18e-05	0.0144621	SPL1305_Control_SPL1306_Control	up	ABC transporter-like; AAA+ ATPase domain; ABC transporter-like; P-loop containing nucleoside triphosphate hydrolase; ABC transporter, conserved site
2734	MS.gene064191	5349	425.22	1.32928	0.522823	1.43e-05	0.0130399	SPL1305_Control_WT_Control	up	NA
2736	MS.gene064413	223	193.026	2.11397	1.55419	0.00016754	0.0423782	SPL1305_AL_SPL1306_AL	up	Niemann-Pick C1, N-terminal; Protein patched/dispatched; Protein patched/dispatched; NPC1-like; Sterol-sensing domain
2741	MS.gene064492	98	10.301	17.3083	2.14252	4.61e-16	6.55e-12	SPL1305_AL_SPL1306_AL	up	U box domain; U box domain; U box domain; Armadillo-like helical; Zinc finger, RING/FYVE/PHD-type; Armadillo-type fold
2745	MS.gene064513	779	21.6801	1.78823	1.29793	0.000229668	0.0335562	SPL1305_AL_SPL1306_Control	up	NA
2746	MS.gene064562	5828	97.5343	0.840562	0.507954	0.000205228	0.0471431	SPL1306_Control_WT_Control	up	NA
2749	MS.gene064678	5843	377.407	1.40796	0.932115	0.000180469	0.0427313	SPL1306_Control_WT_Control	up	Carbohydrate kinase PfkB; Ribokinase-like; Ribokinase-like
2751	MS.gene064759	489	124.934	5.33591	0.935038	3.67e-10	3.03e-06	SPL1305_AL_SPL1305_Control	up	ER lumen protein retaining receptor; ER lumen protein retaining receptor; ER lumen protein retaining receptor; ER lumen protein retaining receptor; ER lumen protein retaining receptor; ER lumen protein retaining receptor
2753	MS.gene064759	4007	124.934	5.34039	0.958702	3.47e-10	1.28e-06	SPL1306_AL_WT_AL	up	ER lumen protein retaining receptor; ER lumen protein retaining receptor; ER lumen protein retaining receptor; ER lumen protein retaining receptor; ER lumen protein retaining receptor; ER lumen protein retaining receptor
2754	MS.gene064759	2723	124.934	5.19238	0.900077	5.63e-10	1.7e-06	SPL1306_AL_SPL1305_Control	up	ER lumen protein retaining receptor; ER lumen protein retaining receptor; ER lumen protein retaining receptor; ER lumen protein retaining receptor; ER lumen protein retaining receptor; ER lumen protein retaining receptor
2757	MS.gene064759	5563	124.934	4.79967	0.934481	3.81e-08	0.000106718	SPL1306_Control_WT_AL	up	ER lumen protein retaining receptor; ER lumen protein retaining receptor; ER lumen protein retaining receptor; ER lumen protein retaining receptor; ER lumen protein retaining receptor; ER lumen protein retaining receptor
2758	MS.gene064759	1618	124.934	5.44427	0.974825	2.27e-10	1.25e-06	SPL1305_AL_WT_AL	up	ER lumen protein retaining receptor; ER lumen protein retaining receptor; ER lumen protein retaining receptor; ER lumen protein retaining receptor; ER lumen protein retaining receptor; ER lumen protein retaining receptor
2759	MS.gene064771	3528	58.6857	1.44075	0.914965	0.000250385	0.0325975	SPL1306_AL_SPL1306_Control	up	Chaperone J-domain superfamily; Chaperone J-domain superfamily; DnaJ domain; DnaJ domain, conserved site; SANT/Myb domain; DnaJ domain; Homeobox-like domain superfamily; DnaJ domain; DnaJ domain; DnaJ domain; Homeobox-like domain superfamily; DnaJ domain; SANT/Myb domain; SANT/Myb domain; SANT/Myb domain; SANT/Myb domain; DnaJ domain; SANT domain; SANT domain
2763	MS.gene06485	5377	439.096	1.87558	0.464805	1.52e-06	0.00267914	SPL1305_Control_WT_Control	up	Dephospho-CoA kinase; Dephospho-CoA kinase; Dephospho-CoA kinase; P-loop containing nucleoside triphosphate hydrolase; Dephospho-CoA kinase
2764	MS.gene06485	221	439.096	1.48938	0.612835	1.05e-05	0.00744589	SPL1305_AL_SPL1306_AL	up	Dephospho-CoA kinase; Dephospho-CoA kinase; Dephospho-CoA kinase; P-loop containing nucleoside triphosphate hydrolase; Dephospho-CoA kinase
2765	MS.gene06485	2082	439.096	1.64426	0.524306	3.38e-06	0.00348492	SPL1305_AL_WT_Control	up	Dephospho-CoA kinase; Dephospho-CoA kinase; Dephospho-CoA kinase; P-loop containing nucleoside triphosphate hydrolase; Dephospho-CoA kinase
2766	MS.gene064891	5077	52.9478	0.89781	0.759277	0.000182285	0.0336362	SPL1305_Control_WT_AL	up	Myb/SANT-like domain
2767	MS.gene064894	5577	45.5456	2.51057	1.22993	4.97e-05	0.02701	SPL1306_Control_WT_AL	up	WD40 repeat; WD40/YVTN repeat-like-containing domain superfamily; WD40 repeat; G-protein beta WD-40 repeat; G-protein beta WD-40 repeat; G-protein beta WD-40 repeat; WD40 repeat; WD40 repeat, conserved site; WD40 repeat; WD40-repeat-containing domain superfamily; WD40 repeat, conserved site; WD40-repeat-containing domain; WD40 repeat; WD40 repeat, conserved site; G-protein, beta subunit; G-protei…
2768	MS.gene064894	5864	45.5456	2.92456	0.918599	9.61e-06	0.00793702	SPL1306_Control_WT_Control	up	WD40 repeat; WD40/YVTN repeat-like-containing domain superfamily; WD40 repeat; G-protein beta WD-40 repeat; G-protein beta WD-40 repeat; G-protein beta WD-40 repeat; WD40 repeat; WD40 repeat, conserved site; WD40 repeat; WD40-repeat-containing domain superfamily; WD40 repeat, conserved site; WD40-repeat-containing domain; WD40 repeat; WD40 repeat, conserved site; G-protein, beta subunit; G-protei…
2769	MS.gene065017	747	113.887	1.64711	1.04076	0.000165788	0.0265629	SPL1305_AL_SPL1306_Control	up	FAD-binding domain; FAD-binding domain; FAD/NAD(P)-binding domain superfamily; FAD/NAD(P)-binding domain superfamily; FAD/NAD(P)-binding domain superfamily
2770	MS.gene065046	746	9.40697	4.16778	2.54933	3.37e-05	0.00957489	SPL1305_AL_SPL1306_Control	up	Pentatricopeptide repeat; Pentatricopeptide repeat; Pentatricopeptide repeat; Pentatricopeptide repeat; Pentatricopeptide repeat; Pentatricopeptide repeat; Pentatricopeptide repeat; Pentatricopeptide repeat; Tetratricopeptide-like helical domain superfamily; Tetratricopeptide-like helical domain superfamily; Tetratricopeptide-like helical domain superfamily; Tetratricopeptide-like helical domain …
2771	MS.gene065046	3297	9.40697	2.62372	2.50043	0.000104131	0.0192142	SPL1306_AL_SPL1306_Control	up	Pentatricopeptide repeat; Pentatricopeptide repeat; Pentatricopeptide repeat; Pentatricopeptide repeat; Pentatricopeptide repeat; Pentatricopeptide repeat; Pentatricopeptide repeat; Pentatricopeptide repeat; Tetratricopeptide-like helical domain superfamily; Tetratricopeptide-like helical domain superfamily; Tetratricopeptide-like helical domain superfamily; Tetratricopeptide-like helical domain …
2774	MS.gene065057	2439	34.6246	6.539	1.57685	6.01e-08	0.000104319	SPL1306_AL_SPL1305_Control	up	NA
2780	MS.gene065080	4891	10.4517	3.51377	3.40415	7.57e-05	0.0195864	SPL1305_Control_WT_AL	up	NA
2781	MS.gene06511	1638	3695.05	0.512056	0.172811	0.000166137	0.0296716	SPL1305_AL_WT_AL	up	Ribosomal protein S26e; Ribosomal protein S26e superfamily; Ribosomal protein S26e
2782	MS.gene06511	220	3695.05	0.519789	0.179453	6.23e-05	0.0241024	SPL1305_AL_SPL1306_AL	up	Ribosomal protein S26e; Ribosomal protein S26e superfamily; Ribosomal protein S26e
2784	MS.gene065138	3885	36.2599	3.40633	1.80342	4.58e-05	0.0203049	SPL1306_AL_WT_AL	up	Ribosomal protein L15; Ribosomal protein L15, conserved site; Ribosomal L18e/L15P superfamily; Ribosomal protein L18e/L15P; Ribosomal protein L15, bacterial-type
2789	MS.gene065217	175	83.4297	2.3723	0.550627	6.34e-07	0.000938438	SPL1305_AL_SPL1306_AL	up	Winged helix DNA-binding domain superfamily; Plant methyltransferase dimerisation; O-methyltransferase COMT-type; O-methyltransferase COMT-type; O-methyltransferase domain; Winged helix-like DNA-binding domain superfamily; S-adenosyl-L-methionine-dependent methyltransferase
2793	MS.gene065323	2560	4787.97	0.500718	0.1913	0.000161091	0.0222707	SPL1306_AL_SPL1305_Control	up	Ribosomal protein L1, conserved site; Ribosomal protein L1/ribosomal biogenesis protein; Ribosomal protein L1, 3-layer alpha/beta-sandwich; Ribosomal protein L1-like; Ribosomal protein L1, bacterial-type; Ribosomal protein L1/ribosomal biogenesis protein; Ribosomal protein L1, bacterial-type
2794	MS.gene065359	2791	280.917	1.35579	1.13418	0.000328266	0.0349417	SPL1306_AL_SPL1305_Control	up	Heat shock protein 70kD, peptide-binding domain superfamily; Heat shock protein 70kD, peptide-binding domain superfamily; Heat shock protein 70 family; Heat shock protein 70kD, C-terminal domain superfamily; Heat shock protein 70, conserved site; Heat shock protein 70, conserved site; Heat shock protein 70, conserved site; Heat shock protein 70kD, C-terminal domain superfamily; Heat shock protein…
2796	MS.gene065599	1353	62.4984	2.013	2.40911	0.000363775	0.0438305	SPL1305_AL_WT_AL	up	Tyrosine-tRNA ligase, archaeal/eukaryotic-type; Aminoacyl-tRNA synthetase, class Ic; Rossmann-like alpha/beta/alpha sandwich fold; Rossmann-like alpha/beta/alpha sandwich fold
2799	MS.gene065833	5685	25.7111	1.79667	2.57415	0.000237108	0.0494053	SPL1306_Control_WT_Control	up	S-adenosyl-L-methionine-dependent methyltransferase; Ribosomal RNA processing protein 8
2801	MS.gene065917	285	281.092	1.92335	1.52282	0.000213587	0.0462957	SPL1305_AL_SPL1306_AL	up	Band 7/SPFH domain superfamily; Band 7 domain; Band 7 domain; Prohibitin; Prohibitin; Prohibitin; Prohibitin; Prohibitin; Prohibitin; Prohibitin; Prohibitin
2802	MS.gene065919	2129	81.5235	1.14385	0.824437	0.000152851	0.0424383	SPL1305_AL_WT_Control	up	Glycoside hydrolase superfamily; Glycoside hydrolase, family 5
2805	MS.gene066013	4607	800.896	2.21882	1.53927	0.000137017	0.0472756	SPL1305_Control_SPL1306_Control	up	Proteinase inhibitor I13, potato inhibitor I; Proteinase inhibitor I13, potato inhibitor I superfamily; Proteinase inhibitor I13, potato inhibitor I; Proteinase inhibitor I13, potato inhibitor I; Proteinase inhibitor I13, potato inhibitor I; Proteinase inhibitor I13, potato inhibitor I
2816	MS.gene066194	1285	86.3271	0.887594	0.626548	0.000228825	0.0337887	SPL1305_AL_WT_AL	up	Ribosomal protein L7/L12; Ribosomal protein L7/L12, C-terminal/adaptor protein ClpS-like; Ribosomal protein L7/L12; Ribosomal protein L7/L12, C-terminal/adaptor protein ClpS-like; Ribosomal protein L7/L12, C-terminal
2820	MS.gene066442	1403	259.078	3.39538	1.10315	9.5e-06	0.00484807	SPL1305_AL_WT_AL	up	Glycoside hydrolase superfamily; PPM-type phosphatase domain superfamily; PPM-type phosphatase domain; Beta-hexosaminidase, eukaryotic type, N-terminal; Glycoside hydrolase family 20, catalytic domain; PPM-type phosphatase domain; Beta-hexosaminidase; Beta-hexosaminidase; Beta-hexosaminidase; Beta-hexosaminidase; Beta-hexosaminidase; Beta-hexosaminidase; Beta-hexosaminidase; Beta-hexosaminidase-l…
2821	MS.gene066442	3886	259.078	2.24877	1.48204	0.000145538	0.0399229	SPL1306_AL_WT_AL	up	Glycoside hydrolase superfamily; PPM-type phosphatase domain superfamily; PPM-type phosphatase domain; Beta-hexosaminidase, eukaryotic type, N-terminal; Glycoside hydrolase family 20, catalytic domain; PPM-type phosphatase domain; Beta-hexosaminidase; Beta-hexosaminidase; Beta-hexosaminidase; Beta-hexosaminidase; Beta-hexosaminidase; Beta-hexosaminidase; Beta-hexosaminidase; Beta-hexosaminidase-l…
2822	MS.gene066442	1987	259.078	2.8545	1.40288	3.69e-05	0.0174955	SPL1305_AL_WT_Control	up	Glycoside hydrolase superfamily; PPM-type phosphatase domain superfamily; PPM-type phosphatase domain; Beta-hexosaminidase, eukaryotic type, N-terminal; Glycoside hydrolase family 20, catalytic domain; PPM-type phosphatase domain; Beta-hexosaminidase; Beta-hexosaminidase; Beta-hexosaminidase; Beta-hexosaminidase; Beta-hexosaminidase; Beta-hexosaminidase; Beta-hexosaminidase; Beta-hexosaminidase-l…
2823	MS.gene066519	3570	44.1808	1.77061	1.90447	0.000356822	0.0404074	SPL1306_AL_SPL1306_Control	up	ERAP1-like C-terminal domain; Peptidase M1, membrane alanine aminopeptidase; Aminopeptidase N-like , N-terminal; Peptidase M1, alanine aminopeptidase/leukotriene A4 hydrolase; Peptidase M1, alanine aminopeptidase/leukotriene A4 hydrolase; Peptidase M1, alanine aminopeptidase/leukotriene A4 hydrolase; Peptidase M1, alanine aminopeptidase/leukotriene A4 hydrolase; Peptidase M1, alanine aminopeptida…
2824	MS.gene06656	5383	147.715	3.15235	1.70403	3.89e-05	0.0223147	SPL1305_Control_WT_Control	up	MFS transporter superfamily; Molybdate-anion transporter
2826	MS.gene06656	5075	147.715	3.50305	1.53115	2.01e-05	0.00885104	SPL1305_Control_WT_AL	up	MFS transporter superfamily; Molybdate-anion transporter
2828	MS.gene066657	2597	78.4012	1.407	0.869482	0.000116033	0.0180483	SPL1306_AL_SPL1305_Control	up	Chloramphenicol acetyltransferase-like domain superfamily; Transferase; Chloramphenicol acetyltransferase-like domain superfamily
2829	MS.gene066658	2598	80.9555	0.705594	0.397924	0.000604854	0.0479743	SPL1306_AL_SPL1305_Control	up	Chloramphenicol acetyltransferase-like domain superfamily; Transferase; Chloramphenicol acetyltransferase-like domain superfamily
2830	MS.gene066716	4718	56.6007	2.95925	1.48389	5.34e-05	0.0261263	SPL1305_Control_SPL1306_Control	up	NAD(P)-binding domain superfamily; NAD(P)-binding domain
2831	MS.gene066789	3812	25.113	2.80335	0.745377	2.84e-06	0.00176596	SPL1306_AL_SPL1306_Control	up	Toll/interleukin-1 receptor homology (TIR) domain superfamily; Toll/interleukin-1 receptor homology (TIR) domain; P-loop containing nucleoside triphosphate hydrolase; Rx, N-terminal; Toll/interleukin-1 receptor homology (TIR) domain; Toll/interleukin-1 receptor homology (TIR) domain; P-loop containing nucleoside triphosphate hydrolase; Winged helix DNA-binding domain superfamily; Leucine-rich rep…
2833	MS.gene066830	1609	14.9402	3.05568	3.53719	0.000157892	0.0292937	SPL1305_AL_WT_AL	up	Ribosomal protein L22/L17 superfamily; Ribosomal protein L22/L17; Ribosomal protein L22/L17, eukaryotic/archaeal; Ribosomal protein L22/L17, eukaryotic/archaeal; Ribosomal protein L22/L17, conserved site; Ribosomal protein L22/L17 superfamily; Ribosomal protein L22/L17
2838	MS.gene066978	5201	170.937	0.686951	0.545559	0.000279904	0.0439203	SPL1305_Control_WT_AL	up	Thioredoxin-like superfamily; Prostaglandin E synthase 2; Prostaglandin E synthase 2, C-terminal; Glutaredoxin active site; Glutathione S-transferase, N-terminal; Glutathione S-transferase, C-terminal domain superfamily; Glutaredoxin
2839	MS.gene067016	2370	208.332	1.84001	0.891883	3.07e-05	0.00817808	SPL1306_AL_SPL1305_Control	up	Exostosin, GT47 domain
2840	MS.gene067039	205	19.3478	2.64689	3.0035	0.000162189	0.0417677	SPL1305_AL_SPL1306_AL	up	HORMA domain superfamily; HORMA domain; HORMA domain; HORMA domain superfamily
2844	MS.gene067058	6082	119.797	3.78398	1.59286	1.37e-05	0.0124898	WT_AL_WT_Control	up	Short-chain dehydrogenase/reductase SDR; Short-chain dehydrogenase/reductase SDR; Short-chain dehydrogenase/reductase SDR; Short-chain dehydrogenase/reductase SDR; Short-chain dehydrogenase/reductase SDR; Short-chain dehydrogenase/reductase SDR; Short-chain dehydrogenase/reductase SDR; Short-chain dehydrogenase/reductase SDR; Short-chain dehydrogenase/reductase SDR; NAD(P)-binding domain superfam…
2845	MS.gene067085	935	12.4517	2.23995	2.57359	0.000253434	0.0354848	SPL1305_AL_SPL1306_Control	up	Fe-S metabolism associated domain, SufE-like
2846	MS.gene067085	4673	12.4517	4.49277	3.00276	4.18e-05	0.0223604	SPL1305_Control_SPL1306_Control	up	Fe-S metabolism associated domain, SufE-like
2847	MS.gene06713	982	138.247	2.05314	2.15438	0.000349289	0.0432875	SPL1305_AL_SPL1306_Control	up	Alpha/Beta hydrolase fold; Peptidase S9, prolyl oligopeptidase, catalytic domain; Alpha/Beta hydrolase fold; Dipeptidylpeptidase IV, N-terminal domain; Dipeptidylpeptidase IV, N-terminal domain superfamily
2850	MS.gene067322	2190	396.425	1.21092	0.490237	1.57e-05	0.00989813	SPL1305_AL_WT_Control	up	Protein kinase domain; Protein kinase domain; NAF/FISL domain; Protein kinase domain; Protein kinase-like domain superfamily; Serine/threonine-protein kinase, active site; Protein kinase, ATP binding site; NAF domain
2852	MS.gene06739	233	56.4432	3.38259	1.6167	3.36e-05	0.0158118	SPL1305_AL_SPL1306_AL	up	PPM-type phosphatase domain; PPM-type phosphatase, divalent cation binding; PPM-type phosphatase domain; PPM-type phosphatase domain; PPM-type phosphatase domain superfamily; PPM-type phosphatase domain; PPM-type phosphatase domain superfamily; PPM-type phosphatase domain
2853	MS.gene06739	981	56.4432	3.58148	1.51595	2.32e-05	0.00732062	SPL1305_AL_SPL1306_Control	up	PPM-type phosphatase domain; PPM-type phosphatase, divalent cation binding; PPM-type phosphatase domain; PPM-type phosphatase domain; PPM-type phosphatase domain superfamily; PPM-type phosphatase domain; PPM-type phosphatase domain superfamily; PPM-type phosphatase domain
2855	MS.gene067418	4767	72.1687	2.56362	1.51109	5.43e-05	0.0166003	SPL1305_Control_WT_AL	up	Synaptobrevin; Synaptobrevin; Synaptobrevin; Longin-like domain superfamily; Synaptobrevin; Synaptobrevin; Longin domain; Longin domain; Longin domain
2857	MS.gene06770	1659	61.0402	1.4214	1.33898	0.000465661	0.0492442	SPL1305_AL_WT_AL	up	Expansin/Lol pI; Expansin/Lol pI; Expansin/Lol pI; Expansin/Lol pI; Expansin/Lol pI; Expansin/Lol pI; Expansin; Expansin; Expansin; Expansin; Expansin; Expansin; Expansin; Expansin; Expansin; Expansin, cellulose-binding-like domain superfamily; Expansin, cellulose-binding-like domain; RlpA-like protein, double-psi beta-barrel domain; Expansin, cellulose-binding-like domain; Expansin/pollen allerg…
2858	MS.gene06770	234	61.0402	1.82797	1.42199	0.000209931	0.045959	SPL1305_AL_SPL1306_AL	up	Expansin/Lol pI; Expansin/Lol pI; Expansin/Lol pI; Expansin/Lol pI; Expansin/Lol pI; Expansin/Lol pI; Expansin; Expansin; Expansin; Expansin; Expansin; Expansin; Expansin; Expansin; Expansin; Expansin, cellulose-binding-like domain superfamily; Expansin, cellulose-binding-like domain; RlpA-like protein, double-psi beta-barrel domain; Expansin, cellulose-binding-like domain; Expansin/pollen allerg…
2859	MS.gene067809	5152	371.047	0.837766	0.634711	0.000140367	0.0288868	SPL1305_Control_WT_AL	up	Translation protein, beta-barrel domain superfamily; H/ACA ribonucleoprotein complex, subunit Gar1/Naf1; H/ACA RNP complex subunit Gar1/Naf1, Cbf5-binding domain
2863	MS.gene067862	3697	1483.92	0.548664	0.217114	0.000121315	0.0215626	SPL1306_AL_SPL1306_Control	up	Leucine-rich repeat; Leucine-rich repeat; Serine-threonine/tyrosine-protein kinase, catalytic domain; Leucine-rich repeat; Leucine-rich repeat; Leucine-rich repeat; Protein kinase-like domain superfamily; Leucine-rich repeat domain superfamily; Leucine-rich repeat; Leucine-rich repeat; Leucine-rich repeat domain superfamily; Protein kinase domain
2864	MS.gene067875	5629	200.557	3.14376	0.45672	2.9e-12	3.51e-08	SPL1306_Control_WT_AL	up	Frataxin/CyaY; Frataxin/CyaY superfamily; Frataxin/CyaY; Frataxin/CyaY; Frataxin/CyaY; Frataxin/CyaY; Frataxin/CyaY; Frataxin conserved site
2866	MS.gene067875	4080	200.557	2.42608	0.469268	4.15e-08	0.000110667	SPL1306_AL_WT_AL	up	Frataxin/CyaY; Frataxin/CyaY superfamily; Frataxin/CyaY; Frataxin/CyaY; Frataxin/CyaY; Frataxin/CyaY; Frataxin/CyaY; Frataxin conserved site
2867	MS.gene067875	2968	200.557	1.54483	0.597853	9.05e-06	0.00392522	SPL1306_AL_SPL1305_Control	up	Frataxin/CyaY; Frataxin/CyaY superfamily; Frataxin/CyaY; Frataxin/CyaY; Frataxin/CyaY; Frataxin/CyaY; Frataxin/CyaY; Frataxin conserved site
2870	MS.gene067923	1767	12.8551	3.00569	2.47831	0.000125169	0.0258986	SPL1305_AL_WT_AL	up	Protein of unknown function DUF4228, plant; Nucleotide-diphospho-sugar transferase
2871	MS.gene067923	5140	12.8551	4.54352	2.4075	2.13e-05	0.00919513	SPL1305_Control_WT_AL	up	Protein of unknown function DUF4228, plant; Nucleotide-diphospho-sugar transferase
2872	MS.gene067923	5617	12.8551	4.49494	2.41941	3.19e-05	0.0218809	SPL1306_Control_WT_AL	up	Protein of unknown function DUF4228, plant; Nucleotide-diphospho-sugar transferase
2874	MS.gene067951	296	17.962	3.17083	3.33685	0.000109341	0.0339373	SPL1305_AL_SPL1306_AL	up	H/ACA ribonucleoprotein complex, subunit Nop10; H/ACA ribonucleoprotein complex, subunit Nop10 superfamily; H/ACA ribonucleoprotein complex, subunit Nop10 superfamily
2875	MS.gene068046	1040	55.9136	4.11648	1.60654	1.35e-05	0.0052745	SPL1305_AL_SPL1306_Control	up	LMBR1-like membrane protein
2876	MS.gene068046	2113	55.9136	4.88621	1.51959	3.15e-06	0.00329512	SPL1305_AL_WT_Control	up	LMBR1-like membrane protein
2877	MS.gene068046	263	55.9136	4.57716	1.54091	5.28e-06	0.00452555	SPL1305_AL_SPL1306_AL	up	LMBR1-like membrane protein
2878	MS.gene068046	5402	55.9136	2.6497	2.24879	0.000111136	0.0462072	SPL1305_Control_WT_Control	up	LMBR1-like membrane protein
2880	MS.gene068046	1714	55.9136	2.3267	1.92673	0.000221786	0.0331764	SPL1305_AL_WT_AL	up	LMBR1-like membrane protein
2881	MS.gene068213	4203	1488.46	0.743833	0.232811	1.67e-05	0.00872937	SPL1306_AL_WT_Control	up	Peptidase S10, serine carboxypeptidase; Alpha/Beta hydrolase fold; Alpha/Beta hydrolase fold; Serine carboxypeptidases, histidine active site; Peptidase S10, serine carboxypeptidase; Peptidase S10, serine carboxypeptidase; Peptidase S10, serine carboxypeptidase; Peptidase S10, serine carboxypeptidase; Serine carboxypeptidase, serine active site
2882	MS.gene068213	2351	1488.46	0.725312	0.235539	1.78e-05	0.0059156	SPL1306_AL_SPL1305_Control	up	Peptidase S10, serine carboxypeptidase; Alpha/Beta hydrolase fold; Alpha/Beta hydrolase fold; Serine carboxypeptidases, histidine active site; Peptidase S10, serine carboxypeptidase; Peptidase S10, serine carboxypeptidase; Peptidase S10, serine carboxypeptidase; Peptidase S10, serine carboxypeptidase; Serine carboxypeptidase, serine active site
2884	MS.gene068274	837	196.938	1.1655	0.69251	0.000246358	0.0349642	SPL1305_AL_SPL1306_Control	up	AMP-dependent synthetase-like superfamily; AMP-binding, conserved site; AMP-binding enzyme, C-terminal domain; AMP-dependent synthetase/ligase
2885	MS.gene068281	836	3154.42	1.47407	0.661916	5.63e-05	0.0135585	SPL1305_AL_SPL1306_Control	up	Leucine-rich repeat; Leucine-rich repeat; Leucine-rich repeat; Leucine-rich repeat; Leucine-rich repeat; Leucine-rich repeat; Leucine-rich repeat domain superfamily; Leucine-rich repeat domain superfamily; Leucine-rich repeat, cysteine-containing subtype; Leucine-rich repeat, cysteine-containing subtype; Leucine-rich repeat, cysteine-containing subtype; Leucine-rich repeat, cysteine-containing su…
2886	MS.gene068281	2566	3154.42	1.38903	0.687897	4.66e-05	0.0109746	SPL1306_AL_SPL1305_Control	up	Leucine-rich repeat; Leucine-rich repeat; Leucine-rich repeat; Leucine-rich repeat; Leucine-rich repeat; Leucine-rich repeat; Leucine-rich repeat domain superfamily; Leucine-rich repeat domain superfamily; Leucine-rich repeat, cysteine-containing subtype; Leucine-rich repeat, cysteine-containing subtype; Leucine-rich repeat, cysteine-containing subtype; Leucine-rich repeat, cysteine-containing su…
2887	MS.gene068281	446	3154.42	1.23517	0.863065	0.000113399	0.0428523	SPL1305_AL_SPL1305_Control	up	Leucine-rich repeat; Leucine-rich repeat; Leucine-rich repeat; Leucine-rich repeat; Leucine-rich repeat; Leucine-rich repeat; Leucine-rich repeat domain superfamily; Leucine-rich repeat domain superfamily; Leucine-rich repeat, cysteine-containing subtype; Leucine-rich repeat, cysteine-containing subtype; Leucine-rich repeat, cysteine-containing subtype; Leucine-rich repeat, cysteine-containing su…
2888	MS.gene068281	3411	3154.42	1.75697	0.66207	2.24e-05	0.00709751	SPL1306_AL_SPL1306_Control	up	Leucine-rich repeat; Leucine-rich repeat; Leucine-rich repeat; Leucine-rich repeat; Leucine-rich repeat; Leucine-rich repeat; Leucine-rich repeat domain superfamily; Leucine-rich repeat domain superfamily; Leucine-rich repeat, cysteine-containing subtype; Leucine-rich repeat, cysteine-containing subtype; Leucine-rich repeat, cysteine-containing subtype; Leucine-rich repeat, cysteine-containing su…
2890	MS.gene068297	3410	156.063	1.27305	0.756359	0.000216503	0.0301987	SPL1306_AL_SPL1306_Control	up	Dirigent protein
2900	MS.gene068642	2519	7903.35	1.05574	0.460015	5.74e-05	0.0121651	SPL1306_AL_SPL1305_Control	up	Glycine-rich domain-containing protein-like; Glycine-rich domain-containing protein-like
2901	MS.gene068670	1925	484.167	1.31213	0.54171	1.67e-05	0.0103065	SPL1305_AL_WT_Control	up	Carotenoid oxygenase
2904	MS.gene068775	15	299.138	0.60897	0.34436	0.000193468	0.0449851	SPL1305_AL_SPL1306_AL	up	RNA-binding S4 domain; Ribosomal protein S4/S9, N-terminal; RNA-binding S4 domain; Ribosomal protein S4, conserved site; RNA-binding S4 domain superfamily; Ribosomal protein S4/S9, eukaryotic/archaeal; RNA-binding S4 domain; RNA-binding S4 domain; Ribosomal protein S4/S9, N-terminal
2905	MS.gene068775	1259	299.138	0.6236	0.307037	0.000285084	0.0383433	SPL1305_AL_WT_AL	up	RNA-binding S4 domain; Ribosomal protein S4/S9, N-terminal; RNA-binding S4 domain; Ribosomal protein S4, conserved site; RNA-binding S4 domain superfamily; Ribosomal protein S4/S9, eukaryotic/archaeal; RNA-binding S4 domain; RNA-binding S4 domain; Ribosomal protein S4/S9, N-terminal
2910	MS.gene068925	3857	438.164	0.771372	0.415015	0.000126198	0.0375891	SPL1306_AL_WT_AL	up	Serine/threonine-protein kinase, active site; Protein kinase, ATP binding site; Protein kinase domain; Protein kinase-like domain superfamily; Protein kinase domain; Protein kinase domain
2911	MS.gene068925	4843	438.164	0.631296	0.283219	0.000110998	0.0250586	SPL1305_Control_WT_AL	up	Serine/threonine-protein kinase, active site; Protein kinase, ATP binding site; Protein kinase domain; Protein kinase-like domain superfamily; Protein kinase domain; Protein kinase domain
2914	MS.gene069114	2294	618.57	0.653673	0.209134	1.68e-05	0.00569366	SPL1306_AL_SPL1305_Control	up	U box domain; U box domain; U box domain; Protein kinase-like domain superfamily; Zinc finger, RING/FYVE/PHD-type; Serine-threonine/tyrosine-protein kinase, catalytic domain; Protein kinase domain
2917	MS.gene069147	1443	328.842	1.46097	0.937279	0.000116833	0.0249487	SPL1305_AL_WT_AL	up	Alcohol dehydrogenase, zinc-type, conserved site; Alcohol dehydrogenase, N-terminal; Polyketide synthase, enoylreductase domain; Alcohol dehydrogenase, C-terminal; GroES-like superfamily; NAD(P)-binding domain superfamily
2918	MS.gene069151	776	122.435	1.56134	1.06844	0.000224017	0.0329386	SPL1305_AL_SPL1306_Control	up	Alcohol dehydrogenase, C-terminal; NAD(P)-binding domain superfamily; Alcohol dehydrogenase, zinc-type, conserved site; Alcohol dehydrogenase, N-terminal; Polyketide synthase, enoylreductase domain; GroES-like superfamily
2919	MS.gene069151	1442	122.435	1.57879	1.16885	0.000212968	0.0328449	SPL1305_AL_WT_AL	up	Alcohol dehydrogenase, C-terminal; NAD(P)-binding domain superfamily; Alcohol dehydrogenase, zinc-type, conserved site; Alcohol dehydrogenase, N-terminal; Polyketide synthase, enoylreductase domain; GroES-like superfamily
2920	MS.gene069175	2473	1411.89	1.29913	0.494044	1.29e-05	0.00471987	SPL1306_AL_SPL1305_Control	up	Glycine-rich domain-containing protein-like; Glycine-rich domain-containing protein-like
2922	MS.gene069185	3324	4007.32	2.17818	0.644179	5.24e-06	0.00279357	SPL1306_AL_SPL1306_Control	up	Phosphoenolpyruvate carboxykinase, ATP-utilising; Phosphoenolpyruvate carboxykinase, ATP-utilising; Phosphoenolpyruvate carboxykinase, C-terminal; Phosphoenolpyruvate carboxykinase, ATP-utilising; Phosphoenolpyruvate carboxykinase (ATP), conserved site; Phosphoenolpyruvate carboxykinase, ATP-utilising; Phosphoenolpyruvate carboxykinase, N-terminal; Phosphoenolpyruvate carboxykinase, N-terminal
2923	MS.gene069185	2472	4007.32	2.40686	0.678056	7.38e-07	0.000742209	SPL1306_AL_SPL1305_Control	up	Phosphoenolpyruvate carboxykinase, ATP-utilising; Phosphoenolpyruvate carboxykinase, ATP-utilising; Phosphoenolpyruvate carboxykinase, C-terminal; Phosphoenolpyruvate carboxykinase, ATP-utilising; Phosphoenolpyruvate carboxykinase (ATP), conserved site; Phosphoenolpyruvate carboxykinase, ATP-utilising; Phosphoenolpyruvate carboxykinase, N-terminal; Phosphoenolpyruvate carboxykinase, N-terminal
2924	MS.gene069185	775	4007.32	1.53494	0.744967	7.2e-05	0.0162011	SPL1305_AL_SPL1306_Control	up	Phosphoenolpyruvate carboxykinase, ATP-utilising; Phosphoenolpyruvate carboxykinase, ATP-utilising; Phosphoenolpyruvate carboxykinase, C-terminal; Phosphoenolpyruvate carboxykinase, ATP-utilising; Phosphoenolpyruvate carboxykinase (ATP), conserved site; Phosphoenolpyruvate carboxykinase, ATP-utilising; Phosphoenolpyruvate carboxykinase, N-terminal; Phosphoenolpyruvate carboxykinase, N-terminal
2925	MS.gene069185	422	4007.32	2.06791	0.773539	1.27e-05	0.0102499	SPL1305_AL_SPL1305_Control	up	Phosphoenolpyruvate carboxykinase, ATP-utilising; Phosphoenolpyruvate carboxykinase, ATP-utilising; Phosphoenolpyruvate carboxykinase, C-terminal; Phosphoenolpyruvate carboxykinase, ATP-utilising; Phosphoenolpyruvate carboxykinase (ATP), conserved site; Phosphoenolpyruvate carboxykinase, ATP-utilising; Phosphoenolpyruvate carboxykinase, N-terminal; Phosphoenolpyruvate carboxykinase, N-terminal
2930	MS.gene069339	1129	178.902	0.87974	0.492272	0.000372656	0.0446953	SPL1305_AL_SPL1306_Control	up	GroEL-like apical domain superfamily; Chaperone tailless complex polypeptide 1 (TCP-1); Chaperone tailless complex polypeptide 1 (TCP-1); Chaperone tailless complex polypeptide 1 (TCP-1); Chaperone tailless complex polypeptide 1 (TCP-1); Chaperone tailless complex polypeptide 1 (TCP-1); T-complex protein 1, zeta subunit; GroEL-like equatorial domain superfamily; GroEL-like equatorial domain super…
2932	MS.gene06950	186	44.8087	3.76815	1.9941	3.35e-05	0.0158118	SPL1305_AL_SPL1306_AL	up	mRNA (guanine-N(7))-methyltransferase domain; mRNA (guanine-N(7))-methyltransferase domain; S-adenosyl-L-methionine-dependent methyltransferase
2935	MS.gene069576	5777	301.881	3.05847	0.545465	4.9e-09	1.38e-05	SPL1306_Control_WT_Control	up	WRKY domain superfamily; WRKY domain; WRKY domain; WRKY domain; WRKY domain superfamily
2938	MS.gene069582	1481	2895.77	0.669565	0.242587	4.85e-05	0.0147656	SPL1305_AL_WT_AL	up	Six-hairpin glycosidase-like superfamily; Carbohydrate binding domain CBM49; Carbohydrate binding domain CBM49; Six-hairpin glycosidase superfamily; Glycosyl hydrolases family 9, Asp/Glu active sites; Glycoside hydrolase family 9, His active site; Glycoside hydrolase family 9
2939	MS.gene069582	812	2895.77	0.914524	0.274495	9.47e-06	0.00418556	SPL1305_AL_SPL1306_Control	up	Six-hairpin glycosidase-like superfamily; Carbohydrate binding domain CBM49; Carbohydrate binding domain CBM49; Six-hairpin glycosidase superfamily; Glycosyl hydrolases family 9, Asp/Glu active sites; Glycoside hydrolase family 9, His active site; Glycoside hydrolase family 9
2942	MS.gene069858	1319	270.469	0.84503	0.283222	3.81e-06	0.0025417	SPL1305_AL_WT_AL	up	Ribonuclease Z/Hydroxyacylglutathione hydrolase-like; Ribonuclease Z/Hydroxyacylglutathione hydrolase-like; Ribonuclease Z/Hydroxyacylglutathione hydrolase-like; Ribonuclease Z/Hydroxyacylglutathione hydrolase-like; tRNase Z endonuclease
2945	MS.gene069898	1321	95.2598	2.88501	1.08674	1.94e-05	0.00828251	SPL1305_AL_WT_AL	up	Bacterial exopeptidase dimerisation domain; Amidohydrolase; Peptidase M20; Amidohydrolase; Peptidase M20, dimerisation domain
2946	MS.gene069898	4835	95.2598	1.30195	1.33758	0.000302168	0.0450592	SPL1305_Control_WT_AL	up	Bacterial exopeptidase dimerisation domain; Amidohydrolase; Peptidase M20; Amidohydrolase; Peptidase M20, dimerisation domain
2947	MS.gene069901	5704	13.4559	5.57962	2.29936	3.09e-06	0.00326555	SPL1306_Control_WT_Control	up	RNA methyltransferase TrmA, conserved site; (Uracil-5)-methyltransferase family; (Uracil-5)-methyltransferase family; S-adenosyl-L-methionine-dependent methyltransferase
2948	MS.gene069901	4181	13.4559	1.83807	2.26037	0.00027923	0.0487637	SPL1306_AL_WT_Control	up	RNA methyltransferase TrmA, conserved site; (Uracil-5)-methyltransferase family; (Uracil-5)-methyltransferase family; S-adenosyl-L-methionine-dependent methyltransferase
2949	MS.gene069901	5285	13.4559	2.67435	2.69933	0.000126151	0.0497277	SPL1305_Control_WT_Control	up	RNA methyltransferase TrmA, conserved site; (Uracil-5)-methyltransferase family; (Uracil-5)-methyltransferase family; S-adenosyl-L-methionine-dependent methyltransferase
2950	MS.gene069901	6015	13.4559	3.7177	2.70904	3.87e-05	0.0255886	WT_AL_WT_Control	up	RNA methyltransferase TrmA, conserved site; (Uracil-5)-methyltransferase family; (Uracil-5)-methyltransferase family; S-adenosyl-L-methionine-dependent methyltransferase
2952	MS.gene069919	1250	118.575	1.61791	0.540972	2.01e-06	0.00149717	SPL1305_AL_WT_AL	up	Dihydrodipicolinate reductase, plant-type; Dihydrodipicolinate reductase, C-terminal; Dihydrodipicolinate reductase, N-terminal; NAD(P)-binding domain superfamily
2954	MS.gene070161	4547	21.8547	4.01925	3.1513	3.26e-05	0.0134647	SPL1306_AL_WT_Control	up	Formin, FH2 domain superfamily; Tensin phosphatase, C2 domain; Protein-tyrosine phosphatase-like; Formin, FH2 domain; Tensin phosphatase, C2 domain; Tensin phosphatase, C2 domain; Formin, FH2 domain; Tensin-type phosphatase domain; Formin, FH2 domain; Protein-tyrosine phosphatase-like
2955	MS.gene070223	631	125.809	1.08827	0.693513	0.000344005	0.0428111	SPL1305_AL_SPL1306_Control	up	Protein kinase domain; Serine-threonine/tyrosine-protein kinase, catalytic domain; PAS domain superfamily; PAS domain; PAS domain; Serine-threonine/tyrosine-protein kinase, catalytic domain; Serine-threonine/tyrosine-protein kinase, catalytic domain; Serine-threonine/tyrosine-protein kinase, catalytic domain; Serine-threonine/tyrosine-protein kinase, catalytic domain; Serine-threonine/tyrosine-pr…
2956	MS.gene070223	3151	125.809	2.33774	0.554198	5.96e-07	0.000605963	SPL1306_AL_SPL1306_Control	up	Protein kinase domain; Serine-threonine/tyrosine-protein kinase, catalytic domain; PAS domain superfamily; PAS domain; PAS domain; Serine-threonine/tyrosine-protein kinase, catalytic domain; Serine-threonine/tyrosine-protein kinase, catalytic domain; Serine-threonine/tyrosine-protein kinase, catalytic domain; Serine-threonine/tyrosine-protein kinase, catalytic domain; Serine-threonine/tyrosine-pr…
2958	MS.gene070271	1534	289.749	1.16282	0.812613	0.00016535	0.0296524	SPL1305_AL_WT_AL	up	S-adenosyl-L-methionine-dependent methyltransferase; 18S rRNA (guanine(1575)-N(7))-methyltransferase Bud23, C-terminal; Methyltransferase type 11
2960	MS.gene070499	1312	8.11266	1.91621	2.88292	0.000399321	0.0454316	SPL1305_AL_WT_AL	up	Peptidase S8, subtilisin-related; Peptidase S8, subtilisin-related; Peptidase S8, subtilisin-related; Subtilisin-like protease, fibronectin type-III domain; Peptidase S8 propeptide/proteinase inhibitor I9 superfamily; Peptidase S8/S53 domain; Peptidase S8/S53 domain superfamily; Peptidase S8 propeptide/proteinase inhibitor I9; Cucumisin-like catalytic domain; Peptidase S8/S53 domain superfamily; …
2961	MS.gene070569	1446	1293.46	0.467027	0.172861	0.000432133	0.0473574	SPL1305_AL_WT_AL	up	Ribosomal protein L34Ae; Ribosomal protein L34Ae; Ribosomal protein L34Ae; Ribosomal protein L34Ae; Ribosomal protein L34Ae; Ribosomal protein L34Ae superfamily; Ribosomal protein L34e, conserved site
2962	MS.gene070569	96	1293.46	0.596914	0.178148	8.02e-06	0.00619478	SPL1305_AL_SPL1306_AL	up	Ribosomal protein L34Ae; Ribosomal protein L34Ae; Ribosomal protein L34Ae; Ribosomal protein L34Ae; Ribosomal protein L34Ae; Ribosomal protein L34Ae superfamily; Ribosomal protein L34e, conserved site
2963	MS.gene07063	4500	177.799	0.987261	0.694004	0.00023685	0.0451913	SPL1306_AL_WT_Control	up	WRKY domain; WRKY domain superfamily; WRKY domain; WRKY domain; WRKY domain superfamily
2964	MS.gene070654	1794	1057.49	0.789771	0.579742	0.000336804	0.0419691	SPL1305_AL_WT_AL	up	Gibberellin regulated protein
2965	MS.gene070660	594	1390.45	0.803728	0.32658	9.21e-05	0.0186302	SPL1305_AL_SPL1306_Control	up	Stress responsive alpha-beta barrel; Stress responsive alpha-beta barrel; Stress responsive alpha-beta barrel; Stress responsive alpha-beta barrel; Stress responsive alpha-beta barrel; Dimeric alpha-beta barrel; Stress responsive alpha-beta barrel; Dimeric alpha-beta barrel
2966	MS.gene070660	1908	1390.45	0.694267	0.341684	9.41e-05	0.031437	SPL1305_AL_WT_Control	up	Stress responsive alpha-beta barrel; Stress responsive alpha-beta barrel; Stress responsive alpha-beta barrel; Stress responsive alpha-beta barrel; Stress responsive alpha-beta barrel; Dimeric alpha-beta barrel; Stress responsive alpha-beta barrel; Dimeric alpha-beta barrel
2967	MS.gene070689	2474	2851.15	0.314195	0.107438	0.000418883	0.0400426	SPL1306_AL_SPL1305_Control	up	U box domain; Protein kinase domain; Zinc finger, RING/FYVE/PHD-type; Serine-threonine/tyrosine-protein kinase, catalytic domain; U box domain; U box domain; Protein kinase-like domain superfamily
2970	MS.gene070871	4823	140.435	2.56036	0.982063	9.68e-06	0.0056581	SPL1305_Control_WT_AL	up	Alcohol dehydrogenase, zinc-type, conserved site; Alcohol dehydrogenase, N-terminal; NAD(P)-binding domain superfamily; Polyketide synthase, enoylreductase domain; GroES-like superfamily
2971	MS.gene070871	647	140.435	1.92469	1.00882	7.42e-05	0.0163416	SPL1305_AL_SPL1306_Control	up	Alcohol dehydrogenase, zinc-type, conserved site; Alcohol dehydrogenase, N-terminal; NAD(P)-binding domain superfamily; Polyketide synthase, enoylreductase domain; GroES-like superfamily
2972	MS.gene070871	4580	140.435	3.67377	0.669412	1.57e-08	3.85e-05	SPL1305_Control_SPL1306_Control	up	Alcohol dehydrogenase, zinc-type, conserved site; Alcohol dehydrogenase, N-terminal; NAD(P)-binding domain superfamily; Polyketide synthase, enoylreductase domain; GroES-like superfamily
2973	MS.gene070871	3173	140.435	2.3751	0.866364	2.21e-05	0.00709609	SPL1306_AL_SPL1306_Control	up	Alcohol dehydrogenase, zinc-type, conserved site; Alcohol dehydrogenase, N-terminal; NAD(P)-binding domain superfamily; Polyketide synthase, enoylreductase domain; GroES-like superfamily
2974	MS.gene070987	2362	715.228	0.759503	0.315067	0.000117191	0.0180737	SPL1306_AL_SPL1305_Control	up	Cytochrome P450; Cytochrome P450 superfamily; Cytochrome P450; Cytochrome P450; Cytochrome P450, E-class, group IV; Cytochrome P450, E-class, group IV; Cytochrome P450, E-class, group IV; Cytochrome P450 superfamily
2979	MS.gene071052	5918	135.363	2.42217	0.718424	7.46e-06	0.00647252	SPL1306_Control_WT_Control	up	Protein kinase domain; Protein kinase domain; Protein kinase domain; Regulator of chromosome condensation 1/beta-lactamase-inhibitor protein II; Serine/threonine-protein kinase, active site; Protein kinase-like domain superfamily; Protein kinase, ATP binding site; Regulator of chromosome condensation 1/beta-lactamase-inhibitor protein II
2981	MS.gene071077	433	7.01622	29.9863	4.98869	5.81e-10	4.33e-06	SPL1305_AL_SPL1305_Control	up	High mobility group box domain superfamily; YABBY protein; High mobility group box domain superfamily
2983	MS.gene071077	1473	7.01622	5.688	8.3598	0.000152998	0.0286205	SPL1305_AL_WT_AL	up	High mobility group box domain superfamily; YABBY protein; High mobility group box domain superfamily
2984	MS.gene071077	120	7.01622	29.9224	5.00176	7.67e-10	2.6e-06	SPL1305_AL_SPL1306_AL	up	High mobility group box domain superfamily; YABBY protein; High mobility group box domain superfamily
2989	MS.gene07114	3044	106.335	6.22326	2.55976	2.93e-06	0.00195282	SPL1306_AL_SPL1305_Control	up	Protein LOW PSII ACCUMULATION 1-like; Tetratricopeptide repeat-containing domain; Tetratricopeptide-like helical domain superfamily; Tetratricopeptide-like helical domain superfamily; Tetratricopeptide repeat; Tetratricopeptide repeat; Tetratricopeptide repeat
2990	MS.gene071188	860	186.277	1.37172	0.986232	0.000304677	0.0398448	SPL1305_AL_SPL1306_Control	up	Oxysterol-binding protein; Oxysterol-binding protein, conserved site; Oxysterol-binding protein superfamily
2994	MS.gene071683	2687	162.818	0.921175	0.639678	0.000435323	0.0406361	SPL1306_AL_SPL1305_Control	up	PPM-type phosphatase domain superfamily; PPM-type phosphatase domain; PPM-type phosphatase domain superfamily; PPM-type phosphatase domain; PPM-type phosphatase domain; PPM-type phosphatase domain
2996	MS.gene071729	1899	24.4653	1.56246	1.07601	0.000161835	0.0293603	SPL1305_AL_WT_AL	up	GDSL lipase/esterase
3000	MS.gene071790	356	102.749	21.3003	4.09679	5.62e-08	0.000128945	SPL1305_AL_SPL1306_AL	up	NA
3004	MS.gene071870	1927	929.456	1.96343	0.736708	1.1e-05	0.00771906	SPL1305_AL_WT_Control	up	Amino acid transporter, transmembrane domain; CAP superfamily; CAP superfamily; CAP domain; CAP domain; Aluminum-activated malate transporter
3005	MS.gene071870	4163	929.456	2.12839	0.677381	4.13e-06	0.00375929	SPL1306_AL_WT_Control	up	Amino acid transporter, transmembrane domain; CAP superfamily; CAP superfamily; CAP domain; CAP domain; Aluminum-activated malate transporter
3006	MS.gene071870	5687	929.456	2.67625	0.524943	6.37e-08	0.000134872	SPL1306_Control_WT_Control	up	Amino acid transporter, transmembrane domain; CAP superfamily; CAP superfamily; CAP domain; CAP domain; Aluminum-activated malate transporter
3007	MS.gene071870	5275	929.456	2.54793	0.549124	4.79e-07	0.00112376	SPL1305_Control_WT_Control	up	Amino acid transporter, transmembrane domain; CAP superfamily; CAP superfamily; CAP domain; CAP domain; Aluminum-activated malate transporter
3008	MS.gene071870	6008	929.456	1.6884	0.896192	4.48e-05	0.0282866	WT_AL_WT_Control	up	Amino acid transporter, transmembrane domain; CAP superfamily; CAP superfamily; CAP domain; CAP domain; Aluminum-activated malate transporter
3011	MS.gene071953	1248	15.2229	2.65739	2.83649	0.000191783	0.0316068	SPL1305_AL_WT_AL	up	Mitotic-spindle organizing protein 1
3012	MS.gene071953	4781	15.2229	3.71023	3.06831	6.17e-05	0.0180612	SPL1305_Control_WT_AL	up	Mitotic-spindle organizing protein 1
3014	MS.gene072058	5451	14.5023	4.51786	3.73781	5.47e-05	0.028148	SPL1306_Control_WT_AL	up	Zinc finger C2H2-type; Zinc finger C2H2 superfamily; Zinc finger C2H2-type; Zinc finger C2H2-type; Zinc finger C2H2-type; Zinc finger C2H2-type; Zinc finger C2H2-type; Zinc finger C2H2-type; Zinc finger C2H2-type; Zinc finger C2H2-type; Zinc finger C2H2 superfamily; Zinc finger C2H2-type; Zinc finger C2H2 superfamily; Zinc finger C2H2-type; Zinc finger C2H2-type; Zinc finger C2H2-type; Zinc finge…
3016	MS.gene072062	5995	77.9493	2.93309	1.11648	1.49e-05	0.0134602	WT_AL_WT_Control	up	Magnesium transporter NIPA
3017	MS.gene072142	907	134.864	0.942399	0.567898	0.000406921	0.0469039	SPL1305_AL_SPL1306_Control	up	Probable transposase, Ptta/En/Spm, plant
3018	MS.gene072197	3477	16.3948	1.84726	2.2598	0.000263278	0.033703	SPL1306_AL_SPL1306_Control	up	NA
3021	MS.gene072197	908	16.3948	4.10583	2.63419	3.72e-05	0.0103682	SPL1305_AL_SPL1306_Control	up	NA
3025	MS.gene072324	3738	110.551	1.66441	1.60437	0.000478661	0.047114	SPL1306_AL_SPL1306_Control	up	Glycoside hydrolase superfamily; Aldolase-type TIM barrel; Glycosyl hydrolases 36
3027	MS.gene072355	319	31.3397	18.2194	7.43664	6.31e-06	0.0052773	SPL1305_AL_SPL1306_AL	up	RNA polymerase, subunit omega/K/RPB6; Archaeal RpoK/eukaryotic RPB6 RNA polymerase subunit; RPB6/omega subunit-like superfamily; DNA-directed RNA polymerase, subunit RPB6; Archaeal RpoK/eukaryotic RPB6 RNA polymerase subunit; RNA polymerase, subunit omega/K/RPB6; RNA polymerase subunit, RPB6/omega; DNA-directed RNA polymerase, 14-18kDa subunit, conserved site
3033	MS.gene072509	2961	584.931	1.06206	0.57887	0.000141482	0.0206281	SPL1306_AL_SPL1305_Control	up	Alpha/beta hydrolase fold-1; Alpha/Beta hydrolase fold; Alpha/Beta hydrolase fold; Epoxide hydrolase-like; Epoxide hydrolase-like; Epoxide hydrolase-like; Epoxide hydrolase-like; Epoxide hydrolase-like; Epoxide hydrolase-like
3037	MS.gene072545	6123	84.5069	5.22011	0.991452	3.12e-09	1.67e-05	WT_AL_WT_Control	up	Importin-alpha, importin-beta-binding domain; Atypical Arm repeat; Armadillo; Armadillo-type fold; Armadillo; Armadillo-like helical; Armadillo; Armadillo; Armadillo; Armadillo; Armadillo; Armadillo; Armadillo; Armadillo; Armadillo; Armadillo; Armadillo; Armadillo; Armadillo; Armadillo; Armadillo; Armadillo; Importin-alpha, importin-beta-binding domain; Importin subunit alpha; Armadillo
3039	MS.gene072546	3711	530.637	2.3921	0.769805	1.09e-05	0.00451817	SPL1306_AL_SPL1306_Control	up	DnaJ domain; Chaperone J-domain superfamily; DnaJ domain; DnaJ domain; DnaJ domain; Chaperone J-domain superfamily; DnaJ domain; DnaJ domain, conserved site; DnaJ domain; DnaJ domain
3040	MS.gene072546	1132	530.637	1.6211	0.936462	0.000126108	0.0226736	SPL1305_AL_SPL1306_Control	up	DnaJ domain; Chaperone J-domain superfamily; DnaJ domain; DnaJ domain; DnaJ domain; Chaperone J-domain superfamily; DnaJ domain; DnaJ domain, conserved site; DnaJ domain; DnaJ domain
3043	MS.gene072589	5580	3549.9	0.618528	0.275426	5.48e-05	0.028148	SPL1306_Control_WT_AL	up	Ribosomal protein L13e; Ribosomal protein L13e; Ribosomal protein L13e, conserved site
3044	MS.gene072589	1671	3549.9	0.679597	0.207401	1.18e-05	0.00570353	SPL1305_AL_WT_AL	up	Ribosomal protein L13e; Ribosomal protein L13e; Ribosomal protein L13e, conserved site
3046	MS.gene072618	1900	209.064	2.85984	2.58708	0.000150125	0.0284113	SPL1305_AL_WT_AL	up	Peptidase C1A, papain C-terminal; Peptidase C1A, propeptide; Peptidase C1A, papain C-terminal; Peptidase C1A, papain C-terminal; Cysteine peptidase, histidine active site; Papain-like cysteine peptidase superfamily; Peptidase C1A, papain C-terminal; Peptidase C1A, papain C-terminal; Peptidase C1A, papain C-terminal; Cysteine peptidase, histidine active site; Cysteine peptidase, cysteine active si…
3047	MS.gene072618	2197	209.064	3.42118	2.79374	7.18e-05	0.0263079	SPL1305_AL_WT_Control	up	Peptidase C1A, papain C-terminal; Peptidase C1A, propeptide; Peptidase C1A, papain C-terminal; Peptidase C1A, papain C-terminal; Cysteine peptidase, histidine active site; Papain-like cysteine peptidase superfamily; Peptidase C1A, papain C-terminal; Peptidase C1A, papain C-terminal; Peptidase C1A, papain C-terminal; Cysteine peptidase, histidine active site; Cysteine peptidase, cysteine active si…
3048	MS.gene072641	4409	211.663	2.39454	1.75067	0.000121622	0.0292044	SPL1306_AL_WT_Control	up	Proline-tRNA ligase, class II, C-terminal; Anticodon-binding domain superfamily; Proline-tRNA ligase, class IIa; Proline-tRNA ligase, class IIa; Proline-tRNA ligase, class IIa; Proline-tRNA ligase, class IIa; Prolyl-tRNA synthetase, catalytic domain; Anticodon-binding; Proline-tRNA ligase, class IIa, archaeal-type; Proline-tRNA ligase, class IIa, archaeal-type; Proline-tRNA ligase, class II, C-te…
3049	MS.gene072643	504	122.041	2.32215	1.25244	5.16e-05	0.0268624	SPL1305_AL_SPL1305_Control	up	FAM192A/Fyv6, N-terminal
3050	MS.gene072643	2096	122.041	1.55328	1.30628	0.000205165	0.0495237	SPL1305_AL_WT_Control	up	FAM192A/Fyv6, N-terminal
3051	MS.gene072643	994	122.041	1.36236	1.12326	0.000430074	0.0481412	SPL1305_AL_SPL1306_Control	up	FAM192A/Fyv6, N-terminal
3052	MS.gene07266	2356	21.1043	4.34262	2.20835	1.98e-05	0.00613689	SPL1306_AL_SPL1305_Control	up	NA
3064	MS.gene072864	1642	142.682	2.08731	1.50335	0.000188277	0.0314101	SPL1305_AL_WT_AL	up	Domain of unknown function DUF2012; Carbohydrate-binding-like fold
3068	MS.gene072904	2075	130.852	2.09422	1.70565	0.000164003	0.0438126	SPL1305_AL_WT_Control	up	Helicase, C-terminal; P-loop containing nucleoside triphosphate hydrolase
3069	MS.gene072904	488	130.852	2.21083	1.73726	0.00013586	0.0485886	SPL1305_AL_SPL1305_Control	up	Helicase, C-terminal; P-loop containing nucleoside triphosphate hydrolase
3070	MS.gene072904	1616	130.852	1.78449	1.5862	0.000351732	0.0432811	SPL1305_AL_WT_AL	up	Helicase, C-terminal; P-loop containing nucleoside triphosphate hydrolase
3071	MS.gene072904	212	130.852	2.17824	1.63833	0.000171786	0.0425345	SPL1305_AL_SPL1306_AL	up	Helicase, C-terminal; P-loop containing nucleoside triphosphate hydrolase
3074	MS.gene072977	1617	6581.06	0.637647	0.288563	0.000190689	0.0315465	SPL1305_AL_WT_AL	up	60S acidic ribosomal protein P0; 60S ribosomal protein L10P, insertion domain; Ribosomal protein L10P
3075	MS.gene073009	2721	444.731	0.984041	0.849143	0.00059272	0.0474331	SPL1306_AL_SPL1305_Control	up	Zinc finger, RING/FYVE/PHD-type; Zinc finger, RING-type; Zinc finger, RING-type; Zinc finger, RING-type
3078	MS.gene073045	987	47.6345	1.84005	1.97006	0.000452285	0.0491417	SPL1305_AL_SPL1306_Control	up	Basic-leucine zipper domain; Basic-leucine zipper domain; Basic-leucine zipper domain; Basic-leucine zipper domain
3083	MS.gene073089	4157	98.1271	6.20211	1.36548	1.2e-08	3.55e-05	SPL1306_AL_WT_Control	up	Helix-turn-helix, base-excision DNA repair, C-terminal; Demeter, RRM-fold domain; DNA glycosylase; Endonuclease III-like, iron-sulphur cluster loop motif
3084	MS.gene073089	5683	98.1271	5.5679	1.47575	1.25e-07	0.000235005	SPL1306_Control_WT_Control	up	Helix-turn-helix, base-excision DNA repair, C-terminal; Demeter, RRM-fold domain; DNA glycosylase; Endonuclease III-like, iron-sulphur cluster loop motif
3085	MS.gene073089	5271	98.1271	6.01367	1.28672	7.27e-08	0.000226818	SPL1305_Control_WT_Control	up	Helix-turn-helix, base-excision DNA repair, C-terminal; Demeter, RRM-fold domain; DNA glycosylase; Endonuclease III-like, iron-sulphur cluster loop motif
3086	MS.gene073089	1924	98.1271	5.36434	1.38831	6.9e-07	0.00109061	SPL1305_AL_WT_Control	up	Helix-turn-helix, base-excision DNA repair, C-terminal; Demeter, RRM-fold domain; DNA glycosylase; Endonuclease III-like, iron-sulphur cluster loop motif
3087	MS.gene073089	6005	98.1271	6.18612	1.36892	3.09e-08	9.31e-05	WT_AL_WT_Control	up	Helix-turn-helix, base-excision DNA repair, C-terminal; Demeter, RRM-fold domain; DNA glycosylase; Endonuclease III-like, iron-sulphur cluster loop motif
3088	MS.gene073146	623	124.808	8.08416	3.11813	1.41e-06	0.00112706	SPL1305_AL_SPL1306_Control	up	Myc-type, basic helix-loop-helix (bHLH) domain; Helix-loop-helix DNA-binding domain superfamily; Helix-loop-helix DNA-binding domain superfamily; Myc-type, basic helix-loop-helix (bHLH) domain; Myc-type, basic helix-loop-helix (bHLH) domain; Myc-type, basic helix-loop-helix (bHLH) domain
3091	MS.gene073146	3146	124.808	8.75919	3.27203	1.49e-06	0.00108678	SPL1306_AL_SPL1306_Control	up	Myc-type, basic helix-loop-helix (bHLH) domain; Helix-loop-helix DNA-binding domain superfamily; Helix-loop-helix DNA-binding domain superfamily; Myc-type, basic helix-loop-helix (bHLH) domain; Myc-type, basic helix-loop-helix (bHLH) domain; Myc-type, basic helix-loop-helix (bHLH) domain
3093	MS.gene073189	2241	54.5725	0.880188	0.682086	0.000624953	0.048953	SPL1306_AL_SPL1305_Control	up	UDP-glucuronosyl/UDP-glucosyltransferase
3096	MS.gene073210	2859	365.217	0.590242	0.225731	0.000106999	0.0171778	SPL1306_AL_SPL1305_Control	up	Bulb-type lectin domain; Bulb-type lectin domain superfamily; Wall-associated receptor kinase, galacturonan-binding domain; Serine-threonine/tyrosine-protein kinase, catalytic domain; Protein kinase domain; S-locus glycoprotein domain; Bulb-type lectin domain; Bulb-type lectin domain; S-receptor-like serine/threonine-protein kinase; S-receptor-like serine/threonine-protein kinase; S-receptor-like…
3097	MS.gene073210	520	365.217	0.650644	0.240321	6.72e-05	0.0320823	SPL1305_AL_SPL1305_Control	up	Bulb-type lectin domain; Bulb-type lectin domain superfamily; Wall-associated receptor kinase, galacturonan-binding domain; Serine-threonine/tyrosine-protein kinase, catalytic domain; Protein kinase domain; S-locus glycoprotein domain; Bulb-type lectin domain; Bulb-type lectin domain; S-receptor-like serine/threonine-protein kinase; S-receptor-like serine/threonine-protein kinase; S-receptor-like…
3099	MS.gene073291	2641	1896.69	0.410235	0.166258	0.000518063	0.0442785	SPL1306_AL_SPL1305_Control	up	UbiA prenyltransferase family
3107	MS.gene073453	1338	65.1291	2.06548	1.75782	0.000277042	0.0379088	SPL1305_AL_WT_AL	up	Parallel beta-helix repeat; Parallel beta-helix repeat; Parallel beta-helix repeat; Parallel beta-helix repeat; Pectate lyase superfamily protein; Pectin lyase fold/virulence factor; Pectin lyase fold
3108	MS.gene073453	669	65.1291	1.72238	1.66582	0.000453174	0.0491417	SPL1305_AL_SPL1306_Control	up	Parallel beta-helix repeat; Parallel beta-helix repeat; Parallel beta-helix repeat; Parallel beta-helix repeat; Pectate lyase superfamily protein; Pectin lyase fold/virulence factor; Pectin lyase fold
3109	MS.gene07355	80	99.282	2.91176	1.11167	1.91e-05	0.0107138	SPL1305_AL_SPL1306_AL	up	Serine/threonine-protein kinase, active site; Protein kinase-like domain superfamily; Serine-threonine/tyrosine-protein kinase, catalytic domain; Protein kinase, ATP binding site; Protein kinase domain; Protein kinase domain
3111	MS.gene073762	756	48.7364	2.62661	1.80168	0.000133308	0.0233438	SPL1305_AL_SPL1306_Control	up	Zinc finger, RING/FYVE/PHD-type; Zinc finger, RING-CH-type; Zinc finger, RING-CH-type; Zinc finger, RING-CH-type
3112	MS.gene073762	3306	48.7364	2.3104	1.65922	0.000164514	0.0258486	SPL1306_AL_SPL1306_Control	up	Zinc finger, RING/FYVE/PHD-type; Zinc finger, RING-CH-type; Zinc finger, RING-CH-type; Zinc finger, RING-CH-type
3113	MS.gene073791	2455	1572.65	0.649903	0.308292	0.000364384	0.0367033	SPL1306_AL_SPL1305_Control	up	HECT domain; Armadillo-type fold; HECT, E3 ligase catalytic domain; HECT domain; Armadillo-like helical; HECT domain; HECT domain
3114	MS.gene073802	3246	15.2008	1.88939	2.02786	0.000283279	0.0353285	SPL1306_AL_SPL1306_Control	up	Rab-GTPase-TBC domain; Rab-GTPase-TBC domain; Rab-GTPase-TBC domain; Rab-GTPase-TBC domain superfamily; Rab-GTPase-TBC domain superfamily
3115	MS.gene073824	4872	31.566	3.55634	1.68504	2.55e-05	0.0104426	SPL1305_Control_WT_AL	up	Pectate lyase; AmbAllergen; AmbAllergen; AmbAllergen; Pectin lyase fold; Pectin lyase fold/virulence factor; Pectate lyase
3117	MS.gene073824	5302	31.566	3.1616	1.85982	4.69e-05	0.0242	SPL1305_Control_WT_Control	up	Pectate lyase; AmbAllergen; AmbAllergen; AmbAllergen; Pectin lyase fold; Pectin lyase fold/virulence factor; Pectate lyase
3119	MS.gene073853	6031	296.339	3.10546	1.35694	2.14e-05	0.0166714	WT_AL_WT_Control	up	Zinc finger, RING-type; Zinc finger, RING/FYVE/PHD-type; Zinc finger, RING-type; Zinc finger, RING-type, conserved site
3120	MS.gene073853	2384	296.339	1.36412	1.34066	0.000496267	0.0432406	SPL1306_AL_SPL1305_Control	up	Zinc finger, RING-type; Zinc finger, RING/FYVE/PHD-type; Zinc finger, RING-type; Zinc finger, RING-type, conserved site
3121	MS.gene073853	4218	296.339	4.37179	0.919234	8.15e-08	0.00015652	SPL1306_AL_WT_Control	up	Zinc finger, RING-type; Zinc finger, RING/FYVE/PHD-type; Zinc finger, RING-type; Zinc finger, RING-type, conserved site
3122	MS.gene073853	5724	296.339	4.29941	0.910024	5.92e-08	0.00013025	SPL1306_Control_WT_Control	up	Zinc finger, RING-type; Zinc finger, RING/FYVE/PHD-type; Zinc finger, RING-type; Zinc finger, RING-type, conserved site
3123	MS.gene073883	2375	94.5244	0.842643	0.42832	0.000237147	0.0284744	SPL1306_AL_SPL1305_Control	up	Carotenoid oxygenase
3124	MS.gene073883	4215	94.5244	1.02418	0.480776	6.03e-05	0.0195302	SPL1306_AL_WT_Control	up	Carotenoid oxygenase
3131	MS.gene074025	119	29.1792	2.62417	0.833695	8.13e-06	0.0062158	SPL1305_AL_SPL1306_AL	up	NA
3132	MS.gene074026	3370	245.382	0.664408	0.290207	0.000203652	0.0290339	SPL1306_AL_SPL1306_Control	up	NA
3134	MS.gene074096	1859	419.13	2.51073	0.58399	5.44e-07	0.000651075	SPL1305_AL_WT_AL	up	Short-chain dehydrogenase/reductase SDR; Short-chain dehydrogenase/reductase SDR; Short-chain dehydrogenase/reductase SDR; Short-chain dehydrogenase/reductase, conserved site; NAD(P)-binding domain superfamily; Short-chain dehydrogenase/reductase SDR; Short-chain dehydrogenase/reductase SDR; Short-chain dehydrogenase/reductase SDR; Short-chain dehydrogenase/reductase SDR; Short-chain dehydrogenas…
3135	MS.gene074113	3036	174.264	2.34371	1.40601	7.94e-05	0.0144628	SPL1306_AL_SPL1305_Control	up	NA
3136	MS.gene074113	4526	174.264	1.88963	1.45671	0.000179551	0.0378692	SPL1306_AL_WT_Control	up	NA
3139	MS.gene074191	1858	3600.4	0.570653	0.26108	0.000390195	0.0454316	SPL1305_AL_WT_AL	up	Ribosomal protein S7e; Ribosomal protein S7e
3140	MS.gene074194	2176	259.877	2.02629	1.63952	0.000165661	0.0439354	SPL1305_AL_WT_Control	up	Protein of unknown function DUF2232
3141	MS.gene074194	5969	259.877	1.99697	1.52941	0.000204758	0.0471431	SPL1306_Control_WT_Control	up	Protein of unknown function DUF2232
3142	MS.gene074194	4525	259.877	3.52542	1.16816	7.22e-06	0.00518466	SPL1306_AL_WT_Control	up	Protein of unknown function DUF2232
3143	MS.gene074194	5430	259.877	3.01718	1.54531	3.53e-05	0.0211908	SPL1305_Control_WT_Control	up	Protein of unknown function DUF2232
3146	MS.gene074232	2825	151.505	1.29201	0.344825	5.02e-07	0.000558386	SPL1306_AL_SPL1305_Control	up	F-box-like domain superfamily; Domain unknown function DUF295
3148	MS.gene074262	251	1298.61	0.54004	0.244464	0.000187495	0.0442743	SPL1305_AL_SPL1306_AL	up	50S ribosomal protein L30e-like; 50S ribosomal protein L30e-like; Ribosomal protein L30e, conserved site; Ribosomal protein L7Ae/L30e/S12e/Gadd45; Ribosomal protein L30e
3153	MS.gene074382	2709	133.059	2.13776	1.88955	0.000241248	0.0286693	SPL1306_AL_SPL1305_Control	up	Ribosomal protein S5 domain 2-type fold, subgroup; Ribosomal protein S9; Ribosomal protein S9, conserved site; Ribosomal protein S5 domain 2-type fold; Ribosomal protein S9, bacterial/plastid
3157	MS.gene07507	4222	682.468	0.575026	0.258643	0.000198853	0.0396445	SPL1306_AL_WT_Control	up	Pyridoxal phosphate-dependent transferase, major domain; Cys/Met metabolism, pyridoxal phosphate-dependent enzyme; Pyridoxal phosphate-dependent transferase
3158	MS.gene07507	2388	682.468	0.613281	0.236941	0.000107563	0.0171778	SPL1306_AL_SPL1305_Control	up	Pyridoxal phosphate-dependent transferase, major domain; Cys/Met metabolism, pyridoxal phosphate-dependent enzyme; Pyridoxal phosphate-dependent transferase
3160	MS.gene07507	3249	682.468	0.646585	0.247561	9.73e-05	0.0184731	SPL1306_AL_SPL1306_Control	up	Pyridoxal phosphate-dependent transferase, major domain; Cys/Met metabolism, pyridoxal phosphate-dependent enzyme; Pyridoxal phosphate-dependent transferase
3161	MS.gene07521	5312	111.113	1.81884	1.19126	7.49e-05	0.0349138	SPL1305_Control_WT_Control	up	JmjN domain; JmjN domain; FY-rich, C-terminal; JmjC domain; FY-rich, N-terminal; FY-rich, N-terminal; FY-rich, C-terminal; Zinc finger, C5HC2-type; JmjN domain; FY-rich, C-terminal; JmjC domain; FY-rich, N-terminal; JmjC domain
3164	MS.gene07605	5716	1360.17	0.995346	0.450559	5.65e-05	0.0226497	SPL1306_Control_WT_Control	up	Ammonium/urea transporter; Ammonium transporter; Ammonium transporter AmtB-like domain; Ammonium transporter, conserved site
3165	MS.gene07617	301	83.3445	2.71884	2.15871	0.000130613	0.0375853	SPL1305_AL_SPL1306_AL	up	Six-hairpin glycosidase-like superfamily; Spermatogenesis-associated protein 20; Six-hairpin glycosidase superfamily; Domain of unknown function DUF255; Thioredoxin-like superfamily; Domain of unknown function DUF255
3167	MS.gene07652	2558	18.5176	2.58791	2.76264	0.000146541	0.0210255	SPL1306_AL_SPL1305_Control	up	Fatty acyl-CoA reductase, C-terminal; Fatty acyl-CoA reductase, C-terminal; Male sterility, NAD-binding
3169	MS.gene07692	5125	891.454	0.634651	0.252575	6.95e-05	0.0190375	SPL1305_Control_WT_AL	up	Nucleotide-diphospho-sugar transferases; Glycosyltransferase 2-like; Nucleotide-diphospho-sugar transferases
3171	MS.gene07819	1103	120.91	1.76855	1.64471	0.000409693	0.0469193	SPL1305_AL_SPL1306_Control	up	Serine/threonine-protein kinase, active site; Protein kinase domain; Protein kinase, ATP binding site; Protein kinase-like domain superfamily; Protein kinase domain; Protein kinase domain
[truncated: 4,670 more rows]

## Sheet: Table S10
Table S10. Differentially Expressed Transcription Factors (DETFs) in SPL13RNAi and WT Plants Under Both Aluminum Stress and Control Conditions
[truncated: 121 more rows]

[truncated: 8 more sheets: Table S 11, Table S12, Table S13, Table S14, Table S15, Table S16, Table S17, Table S18]
